# Supplementary material for: [μ-1,3-Bis(3,5-dimethyl-1H-pyrazol-1-yl-κN 2)propan-2-olato-κ2 O:O]bis­[(ethanol-κO)zinc(II)] bis­(perchlorate)
Source: Acta Crystallogr Sect E Struct Rep Online. 2010 Nov 6;66(Pt 12):m1520. doi: 10.1107/S160053681004479X (PMC3011605; doi:10.1107/S160053681004479X)
Supplement: Supplementary file 1 [file e-66-m1520-sup1.cif]

##############################################################################
###                                                                        ###
###        Electronic paper (Acta Crystallographica Section E)             ###
###                                                                        ###
##############################################################################
#                                                                            #
# This CIF contains the data in a paper accepted for publication in Acta     #
# Crystallographica Section E. It conforms to the requirements of Notes      #
# for Authors for Section E, and has been peer reviewed under the auspices   #
# of the IUCr Commission on Journals.                                        #
#                                                                            #
# Full details of the Crystallographic Information File format               #
# are given in the paper "The Crystallographic Information File (CIF):       #
# a New Standard Archive File for Crystallography" by S. R. Hall, F. H.      #
# Allen and I. D. Brown [Acta Cryst. (1991), A47, 655-685].                  #
#                                                                            #
# The current version of the core CIF dictionary is obtainable from          #
# ftp://ftp.iucr.org/pub/cif_core.dic. The current version number is 2.4.    #
#                                                                            #
# Software is freely available for graphical display of the structure(s) in  #
# this CIF.  For information consult the CIF home page http://www.iucr.org/  #
# cif/home.html                                                              #
#                                                                            #
# This file may be used for bona fide research purposes within the           #
# scientific community so long as proper attribution is given to the journal # 
# article from which it was obtained.                                        #
#                                                                            #
##############################################################################
                                             
data_I
_audit_creation_method     SHELXL97
_chemical_name_systematic
;
[\m-1,3-Bis(3,5-dimethyl-1<i>H</i>-pyrazol-1-yl-\k<i>N</i>^2^)propan-
2-olato-\k^2^<i>O</i>:<i>O</i>]bis[(ethanol-\k<i>O</i>)zinc(II)]
bis(perchlorate)
;
_chemical_name_common     ?
_chemical_formula_moiety     'C30 H50 N8 O4 Zn2 2+, 2(Cl O4 -)'
_chemical_formula_sum     'C30 H50 Cl2 N8 O12 Zn2'
_chemical_formula_iupac     '[Zn2 (C13 H19 N4 O)2 (C2 H6 O)2] (Cl O4)2'
_chemical_formula_weight     916.42
_chemical_melting_point     ?
_symmetry_cell_setting     triclinic
_symmetry_space_group_name_H-M     'P -1'
_symmetry_space_group_name_Hall     '-P 1'
loop_
    _symmetry_equiv_pos_as_xyz
    'x, y, z'
    '-x, -y, -z'
_cell_length_a     8.8570(18)
_cell_length_b     11.148(2)
_cell_length_c     11.300(2)
_cell_angle_alpha     111.13(3)
_cell_angle_beta     100.40(3)
_cell_angle_gamma     100.11(3)
_cell_volume     987.8(5)
_cell_formula_units_Z     1
_cell_measurement_reflns_used     2230
_cell_measurement_theta_min     2.29
_cell_measurement_theta_max     25.74
_cell_measurement_temperature     293(2)
_exptl_crystal_description     block
_exptl_crystal_colour     colourless
_exptl_crystal_size_max     0.22
_exptl_crystal_size_mid     0.20
_exptl_crystal_size_min     0.20
_exptl_crystal_density_diffrn     1.541
_exptl_crystal_density_meas     ?
_exptl_crystal_density_method     'not measured'
_exptl_crystal_F_000     476
_exptl_absorpt_coefficient_mu     1.417
_exptl_absorpt_correction_type     multi-scan
_exptl_absorpt_process_details     '(SADABS; Sheldrick, 1996)'
_exptl_absorpt_correction_T_min     0.7647
_exptl_absorpt_correction_T_max     0.7647
_diffrn_ambient_temperature     293(2)
_diffrn_radiation_type     MoK\a
_diffrn_radiation_wavelength     0.71073
_diffrn_radiation_source     'fine-focus sealed tube'
_diffrn_radiation_monochromator     graphite
_diffrn_measurement_device_type     'Bruker APEX CCD'
_diffrn_measurement_method     '\f and \w scans'
_diffrn_detector_area_resol_mean     ?
_diffrn_reflns_number     7788
_diffrn_reflns_av_R_equivalents     0.0169
_diffrn_reflns_av_sigmaI/netI     0.0212
_diffrn_reflns_theta_min     3.27
_diffrn_reflns_theta_max     25.01
_diffrn_reflns_theta_full     25.01
_diffrn_measured_fraction_theta_max     0.995
_diffrn_measured_fraction_theta_full     0.995
_diffrn_reflns_limit_h_min     -10
_diffrn_reflns_limit_h_max     10
_diffrn_reflns_limit_k_min     -13
_diffrn_reflns_limit_k_max     13
_diffrn_reflns_limit_l_min     -13
_diffrn_reflns_limit_l_max     13
_diffrn_standards_number     ?
_diffrn_standards_interval_count     ?
_diffrn_standards_interval_time     ?
_diffrn_standards_decay_%     ?
_reflns_number_total     3482
_reflns_number_gt     3172
_reflns_threshold_expression     I>2\s(I)
_refine_ls_structure_factor_coef     Fsqd
_refine_ls_matrix_type     full
_refine_ls_R_factor_all     0.0332
_refine_ls_R_factor_gt     0.0299
_refine_ls_wR_factor_gt     0.0812
_refine_ls_wR_factor_ref     0.0830
_refine_ls_goodness_of_fit_ref     1.066
_refine_ls_restrained_S_all     1.066
_refine_ls_number_reflns     3482
_refine_ls_number_parameters     249
_refine_ls_number_restraints     2
_refine_ls_hydrogen_treatment     constr
_refine_ls_weighting_scheme     calc
_refine_ls_weighting_details
       'calc w = 1/[\s^2^(Fo^2^)+(0.0486P)^2^+0.4173P] where P=(Fo^2^+2Fc^2^)/3'
_atom_sites_solution_hydrogens     geom
_atom_sites_solution_primary     direct
_atom_sites_solution_secondary     difmap
_refine_ls_shift/su_max     0.000
_refine_ls_shift/su_mean     0.000
_refine_diff_density_max     0.504
_refine_diff_density_min     -0.222
_refine_ls_extinction_method     none
_refine_ls_extinction_coef     ?
loop_
    _atom_type_symbol
    _atom_type_description
    _atom_type_scat_dispersion_real
    _atom_type_scat_dispersion_imag
    _atom_type_scat_source
    'C' 'C' 0.0033 0.0016
                         'International Tables Vol C Tables 4.2.6.8 and 6.1.1.4'
    'H' 'H' 0.0000 0.0000
                         'International Tables Vol C Tables 4.2.6.8 and 6.1.1.4'
    'N' 'N' 0.0061 0.0033
                         'International Tables Vol C Tables 4.2.6.8 and 6.1.1.4'
    'O' 'O' 0.0106 0.0060
                         'International Tables Vol C Tables 4.2.6.8 and 6.1.1.4'
    'Cl' 'Cl' 0.1484 0.1585
                         'International Tables Vol C Tables 4.2.6.8 and 6.1.1.4'
    'Zn' 'Zn' 0.2839 1.4301
                         'International Tables Vol C Tables 4.2.6.8 and 6.1.1.4'
_computing_data_collection     'SMART (Bruker, 2007)'
_computing_cell_refinement     'SAINT (Bruker, 2007)'
_computing_data_reduction     'SAINT (Bruker, 2007)'
_computing_structure_solution     'SHELXS97 (Sheldrick, 2008)'
_computing_structure_refinement     'SHELXL97 (Sheldrick, 2008)'
_computing_molecular_graphics
;
SHELXTL (Sheldrick, 2008) and DIAMOND (Brandenburg, 1999)
;
_computing_publication_material     'SHELXTL (Sheldrick, 2008)'
loop_
    _atom_site_type_symbol
    _atom_site_label
    _atom_site_fract_x
    _atom_site_fract_y
    _atom_site_fract_z
    _atom_site_U_iso_or_equiv
    _atom_site_adp_type
    _atom_site_calc_flag
    _atom_site_refinement_flags
    _atom_site_occupancy
    _atom_site_disorder_assembly
    _atom_site_disorder_group
    Zn Zn1 0.44360(3) -0.13668(2) 0.00434(2) 0.03250(11) Uani d . 1 . .
    N N1 0.3373(2) -0.18995(19) 0.13387(19) 0.0385(4) Uani d . 1 . .
    N N2 0.3198(2) -0.09350(19) 0.24246(19) 0.0364(4) Uani d . 1 . .
    O O6 0.40890(17) 0.04471(14) 0.07488(15) 0.0331(3) Uani d . 1 . .
    O O7 0.6260(2) -0.21497(19) 0.07459(19) 0.0528(5) Uani d D 1 . .
    H H7A 0.6208 -0.2359 0.1393 0.079 Uiso d RD 1 . .
    C C5 0.2447(4) -0.4353(3) 0.0179(3) 0.0597(7) Uani d . 1 . .
    H H5A 0.2756 -0.4202 -0.0538 0.089 Uiso calc R 1 . .
    H H5B 0.1397 -0.4941 -0.0135 0.089 Uiso calc R 1 . .
    H H5C 0.3182 -0.4748 0.0544 0.089 Uiso calc R 1 . .
    C C6 0.2460(3) -0.3054(2) 0.1218(2) 0.0413(5) Uani d . 1 . .
    C C7 0.1694(3) -0.2813(3) 0.2213(3) 0.0453(6) Uani d . 1 . .
    H H7 0.0970 -0.3442 0.2334 0.054 Uiso calc R 1 . .
    C C8 0.2202(3) -0.1478(3) 0.2983(2) 0.0413(5) Uani d . 1 . .
    C C9 0.1855(4) -0.0683(3) 0.4239(3) 0.0606(8) Uani d . 1 . .
    H H9A 0.2773 -0.0431 0.4961 0.091 Uiso calc R 1 . .
    H H9B 0.0971 -0.1210 0.4368 0.091 Uiso calc R 1 . .
    H H9C 0.1599 0.0104 0.4193 0.091 Uiso calc R 1 . .
    C C10 0.4166(3) 0.0433(2) 0.2899(2) 0.0381(5) Uani d . 1 . .
    H H10A 0.5279 0.0435 0.3030 0.046 Uiso calc R 1 . .
    H H10B 0.4016 0.0957 0.3743 0.046 Uiso calc R 1 . .
    C C11 0.3753(3) 0.1084(2) 0.1951(2) 0.0331(5) Uani d . 1 . .
    H H11 0.2605 0.0997 0.1770 0.040 Uiso calc R 1 . .
    C C13 0.7924(3) -0.1751(4) 0.0899(3) 0.0641(8) Uani d . 1 . .
    H H13A 0.8108 -0.1760 0.0076 0.077 Uiso calc R 1 . .
    H H13B 0.8423 -0.2383 0.1110 0.077 Uiso calc R 1 . .
    C C14 0.8653(5) -0.0412(4) 0.1945(6) 0.1128(18) Uani d . 1 . .
    H H14A 0.8059 0.0190 0.1808 0.169 Uiso calc R 1 . .
    H H14B 0.9729 -0.0113 0.1926 0.169 Uiso calc R 1 . .
    H H14C 0.8647 -0.0439 0.2783 0.169 Uiso calc R 1 . .
    C C12 0.4601(3) 0.2576(2) 0.2567(2) 0.0367(5) Uani d . 1 . .
    H H12A 0.4222 0.2976 0.1977 0.044 Uiso calc R 1 . .
    H H12B 0.4328 0.2998 0.3385 0.044 Uiso calc R 1 . .
    N N3 0.7009(2) 0.25422(18) 0.17989(19) 0.0366(4) Uani d . 1 . .
    N N4 0.6328(2) 0.28347(18) 0.28297(18) 0.0359(4) Uani d . 1 . .
    C C1 0.7043(4) 0.3867(3) 0.5278(3) 0.0630(8) Uani d . 1 . .
    H H1A 0.6439 0.4506 0.5295 0.094 Uiso calc R 1 . .
    H H1B 0.8007 0.4283 0.5977 0.094 Uiso calc R 1 . .
    H H1C 0.6428 0.3136 0.5389 0.094 Uiso calc R 1 . .
    C C2 0.7442(3) 0.3366(2) 0.3990(2) 0.0437(6) Uani d . 1 . .
    C C3 0.8885(3) 0.3381(3) 0.3704(3) 0.0501(6) Uani d . 1 . .
    H H3 0.9877 0.3674 0.4306 0.060 Uiso calc R 1 . .
    C C15 0.9736(3) 0.2689(3) 0.1524(3) 0.0614(8) Uani d . 1 . .
    H H15A 0.9241 0.1944 0.0696 0.092 Uiso calc R 1 . .
    H H15B 1.0653 0.2525 0.1974 0.092 Uiso calc R 1 . .
    H H15C 1.0055 0.3479 0.1373 0.092 Uiso calc R 1 . .
    C C4 0.8579(3) 0.2875(2) 0.2346(3) 0.0433(6) Uani d . 1 . .
    O O1 0.7169(4) -0.2927(3) 0.4897(3) 0.1003(9) Uani d . 1 . .
    O O2 0.5741(4) -0.4532(3) 0.2842(4) 0.1233(12) Uani d . 1 . .
    O O3 0.6271(4) -0.2330(3) 0.3209(3) 0.0955(9) Uani d . 1 . .
    O O4 0.8318(4) -0.3383(4) 0.3177(3) 0.1242(12) Uani d . 1 . .
    Cl Cl1 0.68858(8) -0.33052(6) 0.35237(7) 0.05214(18) Uani d . 1 . .
loop_
    _atom_site_aniso_label
    _atom_site_aniso_U_11
    _atom_site_aniso_U_22
    _atom_site_aniso_U_33
    _atom_site_aniso_U_12
    _atom_site_aniso_U_13
    _atom_site_aniso_U_23
    Zn1 0.03703(16) 0.02905(16) 0.03013(16) 0.00679(10) 0.01162(11) 0.01013(11)
    N1 0.0468(11) 0.0325(10) 0.0367(11) 0.0091(8) 0.0174(9) 0.0121(8)
    N2 0.0422(10) 0.0341(10) 0.0325(10) 0.0070(8) 0.0130(8) 0.0131(8)
    O6 0.0396(8) 0.0292(8) 0.0296(8) 0.0076(6) 0.0132(6) 0.0099(6)
    O7 0.0477(10) 0.0682(12) 0.0590(12) 0.0215(9) 0.0158(9) 0.0403(10)
    C5 0.078(2) 0.0344(14) 0.0638(19) 0.0087(13) 0.0274(16) 0.0154(13)
    C6 0.0462(13) 0.0354(13) 0.0418(14) 0.0060(10) 0.0114(11) 0.0175(11)
    C7 0.0459(13) 0.0442(14) 0.0467(15) 0.0021(11) 0.0137(11) 0.0231(12)
    C8 0.0449(13) 0.0474(14) 0.0365(13) 0.0088(10) 0.0155(10) 0.0218(11)
    C9 0.0747(19) 0.0637(18) 0.0458(16) 0.0113(15) 0.0313(15) 0.0207(14)
    C10 0.0417(12) 0.0356(12) 0.0318(12) 0.0043(9) 0.0096(10) 0.0104(10)
    C11 0.0325(11) 0.0335(11) 0.0330(12) 0.0086(9) 0.0139(9) 0.0105(9)
    C13 0.0497(16) 0.099(3) 0.066(2) 0.0353(16) 0.0243(15) 0.0470(19)
    C14 0.068(2) 0.086(3) 0.177(5) 0.002(2) -0.007(3) 0.072(3)
    C12 0.0416(12) 0.0318(12) 0.0366(13) 0.0108(9) 0.0159(10) 0.0107(10)
    N3 0.0364(10) 0.0339(10) 0.0340(10) 0.0066(8) 0.0112(8) 0.0079(8)
    N4 0.0401(10) 0.0319(10) 0.0304(10) 0.0054(8) 0.0095(8) 0.0082(8)
    C1 0.080(2) 0.0609(18) 0.0336(15) 0.0046(15) 0.0084(14) 0.0131(13)
    C2 0.0550(15) 0.0314(12) 0.0344(13) 0.0021(10) 0.0037(11) 0.0098(10)
    C3 0.0450(14) 0.0431(14) 0.0467(16) 0.0014(11) -0.0047(12) 0.0134(12)
    C15 0.0406(14) 0.0656(19) 0.075(2) 0.0121(13) 0.0207(14) 0.0229(16)
    C4 0.0392(12) 0.0352(13) 0.0489(15) 0.0062(10) 0.0078(11) 0.0133(11)
    O1 0.135(2) 0.135(3) 0.0666(17) 0.065(2) 0.0451(17) 0.0586(18)
    O2 0.125(2) 0.0526(16) 0.163(3) -0.0057(15) 0.031(2) 0.0271(18)
    O3 0.140(2) 0.0671(16) 0.0824(18) 0.0311(16) 0.0106(17) 0.0403(14)
    O4 0.088(2) 0.178(3) 0.116(3) 0.040(2) 0.0609(19) 0.051(2)
    Cl1 0.0664(4) 0.0457(4) 0.0509(4) 0.0129(3) 0.0249(3) 0.0234(3)
loop_
    _geom_bond_atom_site_label_1
    _geom_bond_atom_site_label_2
    _geom_bond_site_symmetry_2
    _geom_bond_distance
    _geom_bond_publ_flag
    Zn1 N1 . 2.076(2) y
    Zn1 N3 2_655 2.042(2) y
    Zn1 O6 . 1.9908(16) y
    Zn1 O6 2_655 2.0428(16) y
    Zn1 O7 . 2.1292(18) y
    Zn1 Zn1 2_655 3.0784(9) ?
    N1 C6 . 1.340(3) ?
    N1 N2 . 1.364(3) ?
    N2 C8 . 1.353(3) ?
    N2 C10 . 1.461(3) ?
    O6 C11 . 1.401(3) ?
    O6 Zn1 2_655 2.0428(16) ?
    O7 C13 . 1.422(3) ?
    O7 H7A . 0.8500 ?
    C5 C6 . 1.496(4) ?
    C5 H5A . 0.9600 ?
    C5 H5B . 0.9600 ?
    C5 H5C . 0.9600 ?
    C6 C7 . 1.385(4) ?
    C7 C8 . 1.366(4) ?
    C7 H7 . 0.9300 ?
    C8 C9 . 1.497(4) ?
    C9 H9A . 0.9600 ?
    C9 H9B . 0.9600 ?
    C9 H9C . 0.9600 ?
    C10 C11 . 1.522(3) ?
    C10 H10A . 0.9700 ?
    C10 H10B . 0.9700 ?
    C11 C12 . 1.534(3) ?
    C11 H11 . 0.9800 ?
    C13 C14 . 1.468(6) ?
    C13 H13A . 0.9700 ?
    C13 H13B . 0.9700 ?
    C14 H14A . 0.9600 ?
    C14 H14B . 0.9600 ?
    C14 H14C . 0.9600 ?
    C12 N4 . 1.460(3) ?
    C12 H12A . 0.9700 ?
    C12 H12B . 0.9700 ?
    N3 C4 . 1.341(3) ?
    N3 N4 . 1.370(3) ?
    N3 Zn1 2_655 2.042(2) ?
    N4 C2 . 1.346(3) ?
    C1 C2 . 1.491(4) ?
    C1 H1A . 0.9600 ?
    C1 H1B . 0.9600 ?
    C1 H1C . 0.9600 ?
    C2 C3 . 1.372(4) ?
    C3 C4 . 1.385(4) ?
    C3 H3 . 0.9300 ?
    C15 C4 . 1.495(4) ?
    C15 H15A . 0.9600 ?
    C15 H15B . 0.9600 ?
    C15 H15C . 0.9600 ?
    O1 Cl1 . 1.414(3) ?
    O2 Cl1 . 1.401(3) ?
    O3 Cl1 . 1.422(3) ?
    O4 Cl1 . 1.402(3) ?
loop_
    _geom_angle_atom_site_label_1
    _geom_angle_atom_site_label_2
    _geom_angle_atom_site_label_3
    _geom_angle_site_symmetry_1
    _geom_angle_site_symmetry_3
    _geom_angle
    _geom_angle_publ_flag
    O6 Zn1 N3 . 2_655 112.71(8) ?
    O6 Zn1 O6 . 2_655 80.52(7) ?
    N3 Zn1 O6 2_655 2_655 89.87(7) ?
    O6 Zn1 N1 . . 91.69(7) ?
    N3 Zn1 N1 2_655 . 106.21(8) ?
    O6 Zn1 N1 2_655 . 163.86(7) ?
    O6 Zn1 O7 . . 130.72(8) ?
    N3 Zn1 O7 2_655 . 115.77(8) ?
    O6 Zn1 O7 2_655 . 91.14(7) ?
    N1 Zn1 O7 . . 83.23(8) ?
    O6 Zn1 Zn1 . 2_655 40.88(4) ?
    N3 Zn1 Zn1 2_655 2_655 104.37(6) ?
    O6 Zn1 Zn1 2_655 2_655 39.63(4) ?
    N1 Zn1 Zn1 . 2_655 131.04(6) ?
    O7 Zn1 Zn1 . 2_655 115.79(6) ?
    C6 N1 N2 . . 106.23(19) ?
    C6 N1 Zn1 . . 132.19(16) ?
    N2 N1 Zn1 . . 119.85(14) ?
    C8 N2 N1 . . 110.49(19) ?
    C8 N2 C10 . . 129.5(2) ?
    N1 N2 C10 . . 119.68(18) ?
    C11 O6 Zn1 . . 126.98(13) ?
    C11 O6 Zn1 . 2_655 124.67(13) ?
    Zn1 O6 Zn1 . 2_655 99.48(7) ?
    C13 O7 Zn1 . . 128.78(17) ?
    C13 O7 H7A . . 103.2 ?
    Zn1 O7 H7A . . 118.4 ?
    C6 C5 H5A . . 109.5 ?
    C6 C5 H5B . . 109.5 ?
    H5A C5 H5B . . 109.5 ?
    C6 C5 H5C . . 109.5 ?
    H5A C5 H5C . . 109.5 ?
    H5B C5 H5C . . 109.5 ?
    N1 C6 C7 . . 109.4(2) ?
    N1 C6 C5 . . 121.1(2) ?
    C7 C6 C5 . . 129.4(2) ?
    C8 C7 C6 . . 107.2(2) ?
    C8 C7 H7 . . 126.4 ?
    C6 C7 H7 . . 126.4 ?
    N2 C8 C7 . . 106.7(2) ?
    N2 C8 C9 . . 123.0(2) ?
    C7 C8 C9 . . 130.2(2) ?
    C8 C9 H9A . . 109.5 ?
    C8 C9 H9B . . 109.5 ?
    H9A C9 H9B . . 109.5 ?
    C8 C9 H9C . . 109.5 ?
    H9A C9 H9C . . 109.5 ?
    H9B C9 H9C . . 109.5 ?
    N2 C10 C11 . . 112.67(19) ?
    N2 C10 H10A . . 109.1 ?
    C11 C10 H10A . . 109.1 ?
    N2 C10 H10B . . 109.1 ?
    C11 C10 H10B . . 109.1 ?
    H10A C10 H10B . . 107.8 ?
    O6 C11 C10 . . 111.91(18) ?
    O6 C11 C12 . . 110.58(18) ?
    C10 C11 C12 . . 111.32(19) ?
    O6 C11 H11 . . 107.6 ?
    C10 C11 H11 . . 107.6 ?
    C12 C11 H11 . . 107.6 ?
    O7 C13 C14 . . 111.5(3) ?
    O7 C13 H13A . . 109.3 ?
    C14 C13 H13A . . 109.3 ?
    O7 C13 H13B . . 109.3 ?
    C14 C13 H13B . . 109.3 ?
    H13A C13 H13B . . 108.0 ?
    C13 C14 H14A . . 109.5 ?
    C13 C14 H14B . . 109.5 ?
    H14A C14 H14B . . 109.5 ?
    C13 C14 H14C . . 109.5 ?
    H14A C14 H14C . . 109.5 ?
    H14B C14 H14C . . 109.5 ?
    N4 C12 C11 . . 112.81(18) ?
    N4 C12 H12A . . 109.0 ?
    C11 C12 H12A . . 109.0 ?
    N4 C12 H12B . . 109.0 ?
    C11 C12 H12B . . 109.0 ?
    H12A C12 H12B . . 107.8 ?
    C4 N3 N4 . . 105.54(19) ?
    C4 N3 Zn1 . 2_655 134.36(17) ?
    N4 N3 Zn1 . 2_655 117.88(14) ?
    C2 N4 N3 . . 111.10(19) ?
    C2 N4 C12 . . 129.4(2) ?
    N3 N4 C12 . . 119.52(18) ?
    C2 C1 H1A . . 109.5 ?
    C2 C1 H1B . . 109.5 ?
    H1A C1 H1B . . 109.5 ?
    C2 C1 H1C . . 109.5 ?
    H1A C1 H1C . . 109.5 ?
    H1B C1 H1C . . 109.5 ?
    N4 C2 C3 . . 106.6(2) ?
    N4 C2 C1 . . 122.5(2) ?
    C3 C2 C1 . . 130.8(2) ?
    C2 C3 C4 . . 106.8(2) ?
    C2 C3 H3 . . 126.6 ?
    C4 C3 H3 . . 126.6 ?
    C4 C15 H15A . . 109.5 ?
    C4 C15 H15B . . 109.5 ?
    H15A C15 H15B . . 109.5 ?
    C4 C15 H15C . . 109.5 ?
    H15A C15 H15C . . 109.5 ?
    H15B C15 H15C . . 109.5 ?
    N3 C4 C3 . . 109.9(2) ?
    N3 C4 C15 . . 121.5(2) ?
    C3 C4 C15 . . 128.6(2) ?
    O2 Cl1 O4 . . 110.6(2) ?
    O2 Cl1 O1 . . 110.3(2) ?
    O4 Cl1 O1 . . 109.0(2) ?
    O2 Cl1 O3 . . 107.9(2) ?
    O4 Cl1 O3 . . 110.9(2) ?
    O1 Cl1 O3 . . 108.07(18) ?
loop_
    _geom_torsion_atom_site_label_1
    _geom_torsion_atom_site_label_2
    _geom_torsion_atom_site_label_3
    _geom_torsion_atom_site_label_4
    _geom_torsion_site_symmetry_1
    _geom_torsion_site_symmetry_2
    _geom_torsion_site_symmetry_3
    _geom_torsion_site_symmetry_4
    _geom_torsion
    _geom_torsion_publ_flag
    O6 Zn1 N1 C6 . . . . 144.8(2) ?
    N3 Zn1 N1 C6 2_655 . . . 30.5(2) ?
    O6 Zn1 N1 C6 2_655 . . . -154.6(2) ?
    O7 Zn1 N1 C6 . . . . -84.4(2) ?
    Zn1 Zn1 N1 C6 2_655 . . . 157.08(19) ?
    O6 Zn1 N1 N2 . . . . -18.00(17) ?
    N3 Zn1 N1 N2 2_655 . . . -132.25(17) ?
    O6 Zn1 N1 N2 2_655 . . . 42.6(3) ?
    O7 Zn1 N1 N2 . . . . 112.83(18) ?
    Zn1 Zn1 N1 N2 2_655 . . . -5.7(2) ?
    C6 N1 N2 C8 . . . . 0.5(3) ?
    Zn1 N1 N2 C8 . . . . 167.30(16) ?
    C6 N1 N2 C10 . . . . 174.2(2) ?
    Zn1 N1 N2 C10 . . . . -19.0(3) ?
    N3 Zn1 O6 C11 2_655 . . . 126.18(16) ?
    O6 Zn1 O6 C11 2_655 . . . -147.97(19) ?
    N1 Zn1 O6 C11 . . . . 17.82(17) ?
    O7 Zn1 O6 C11 . . . . -64.70(18) ?
    Zn1 Zn1 O6 C11 2_655 . . . -147.97(19) ?
    N3 Zn1 O6 Zn1 2_655 . . 2_655 -85.85(8) ?
    O6 Zn1 O6 Zn1 2_655 . . 2_655 0.0 ?
    N1 Zn1 O6 Zn1 . . . 2_655 165.79(8) ?
    O7 Zn1 O6 Zn1 . . . 2_655 83.27(10) ?
    O6 Zn1 O7 C13 . . . . -62.0(3) ?
    N3 Zn1 O7 C13 2_655 . . . 106.8(2) ?
    O6 Zn1 O7 C13 2_655 . . . 16.4(2) ?
    N1 Zn1 O7 C13 . . . . -148.4(2) ?
    Zn1 Zn1 O7 C13 2_655 . . . -15.8(2) ?
    N2 N1 C6 C7 . . . . 1.0(3) ?
    Zn1 N1 C6 C7 . . . . -163.53(18) ?
    N2 N1 C6 C5 . . . . -175.6(2) ?
    Zn1 N1 C6 C5 . . . . 20.0(4) ?
    N1 C6 C7 C8 . . . . -2.0(3) ?
    C5 C6 C7 C8 . . . . 174.1(3) ?
    N1 N2 C8 C7 . . . . -1.8(3) ?
    C10 N2 C8 C7 . . . . -174.6(2) ?
    N1 N2 C8 C9 . . . . 176.0(2) ?
    C10 N2 C8 C9 . . . . 3.1(4) ?
    C6 C7 C8 N2 . . . . 2.3(3) ?
    C6 C7 C8 C9 . . . . -175.3(3) ?
    C8 N2 C10 C11 . . . . -120.3(3) ?
    N1 N2 C10 C11 . . . . 67.4(3) ?
    Zn1 O6 C11 C10 . . . . 17.7(2) ?
    Zn1 O6 C11 C10 2_655 . . . -122.81(16) ?
    Zn1 O6 C11 C12 . . . . 142.41(15) ?
    Zn1 O6 C11 C12 2_655 . . . 1.9(2) ?
    N2 C10 C11 O6 . . . . -64.4(2) ?
    N2 C10 C11 C12 . . . . 171.27(17) ?
    Zn1 O7 C13 C14 . . . . 67.8(4) ?
    O6 C11 C12 N4 . . . . -60.2(2) ?
    C10 C11 C12 N4 . . . . 64.9(2) ?
    C4 N3 N4 C2 . . . . 1.5(2) ?
    Zn1 N3 N4 C2 2_655 . . . 166.94(15) ?
    C4 N3 N4 C12 . . . . -179.55(19) ?
    Zn1 N3 N4 C12 2_655 . . . -14.1(2) ?
    C11 C12 N4 C2 . . . . -111.0(3) ?
    C11 C12 N4 N3 . . . . 70.2(3) ?
    N3 N4 C2 C3 . . . . -1.9(3) ?
    C12 N4 C2 C3 . . . . 179.3(2) ?
    N3 N4 C2 C1 . . . . 175.6(2) ?
    C12 N4 C2 C1 . . . . -3.3(4) ?
    N4 C2 C3 C4 . . . . 1.5(3) ?
    C1 C2 C3 C4 . . . . -175.6(3) ?
    N4 N3 C4 C3 . . . . -0.5(3) ?
    Zn1 N3 C4 C3 2_655 . . . -162.39(18) ?
    N4 N3 C4 C15 . . . . 179.5(2) ?
    Zn1 N3 C4 C15 2_655 . . . 17.6(4) ?
    C2 C3 C4 N3 . . . . -0.7(3) ?
    C2 C3 C4 C15 . . . . 179.4(3) ?
loop_
    _geom_hbond_atom_site_label_D
    _geom_hbond_atom_site_label_H
    _geom_hbond_atom_site_label_A
    _geom_hbond_site_symmetry_A
    _geom_hbond_distance_DH
    _geom_hbond_distance_HA
    _geom_hbond_distance_DA
    _geom_hbond_angle_DHA
    _geom_hbond_publ_flag
    O7 H7A O3 . 0.85 2.03 2.860(3) 165 y
data_global
_journal_date_recd_electronic     2010-10-22
_journal_date_accepted     2010-11-02
_journal_name_full     'Acta Crystallographica, Section E'
_journal_year     2010
_journal_volume     66
_journal_issue     12
_journal_page_first     m1520
_journal_page_last     m1520
_journal_paper_category     QM
_journal_coeditor_code     HY2370
_publ_contact_author_name     'Tian, Da-Min'
_publ_contact_author_address
;
Department of Chemistry and Chemical Engineering
Henan University of Urban Construction
Pingdingshan
Henan 467044
People's Republic of China
;
_publ_contact_author_email     tiandamin2009@163.com
_publ_contact_author_fax     '0086-771-3262556'
_publ_contact_author_phone     '0086-771-3262556'
_publ_section_title
;\
[\m-1,3-Bis(3,5-dimethyl-1<i>H</i>-pyrazol-1-yl-\k<i>N</i>^2^)propan-2-olato-\
\k^2^<i>O</i>:<i>O</i>]bis[(ethanol-\k<i>O</i>)zinc(II)] bis(perchlorate)
;
loop_
    _publ_author_name
    _publ_author_address
    'Tian, Da-Min'
;
Department of Chemistry and Chemical Engineering
Henan University of Urban Construction
Pingdingshan
Henan 467044
People's Republic of China
;
    'Shi, Chong-Yu'
;
Zhongzhou University
Zhongzhou 450044
People's Republic of China
;
