# Supplementary material for: [μ-1,3-Bis(3,5-dimethyl-1H-pyrazol-1-yl-κN 2)propan-2-olato-κ2 O:O]bis­[(ethanol-κO)zinc(II)] bis­(perchlorate)
Source: Acta Crystallogr Sect E Struct Rep Online. 2010 Nov 6;66(Pt 12):m1520. doi: 10.1107/S160053681004479X (PMC3011605; doi:10.1107/S160053681004479X)
Supplement: Supplementary file 2 [file e-66-m1520-Isup2.hkl]

# 
# h,k,l, Fc-squared, Fo-squared, sigma(Fo-squared) and status flag 
# 
data_I
_shelx_title ' tref in P1' 
_shelx_refln_list_code          4 
_shelx_F_calc_maximum      154.45 
_exptl_crystal_F_000       476.00 
_reflns_d_resolution_high  0.8406 
 
loop_ 
 _symmetry_equiv_pos_as_xyz 
 'x, y, z' 
 '-x, -y, -z' 
 
_cell_length_a     8.8570 
_cell_length_b    11.1480 
_cell_length_c    11.3000 
_cell_angle_alpha 111.129 
_cell_angle_beta  100.400 
_cell_angle_gamma 100.108 
 
_shelx_F_squared_multiplier     1.000 
 
loop_ 
 _refln_index_h 
 _refln_index_k 
 _refln_index_l 
 _refln_F_squared_calc 
 _refln_F_squared_meas 
 _refln_F_squared_sigma 
 _refln_observed_status 
   2   0   0     2414.70     2605.15     77.42 o 
   3   0   0      151.46      142.22      1.75 o 
   4   0   0      405.27      436.33      4.31 o 
   5   0   0      146.53      185.81      3.60 o 
   6   0   0       45.81       51.53      2.87 o 
   7   0   0      535.93      557.59      6.12 o 
   8   0   0      268.17      280.86      5.14 o 
   9   0   0      168.21      161.37      6.67 o 
  10   0   0       46.50       40.12      5.57 o 
 -10   1   0       82.57       89.53     10.96 o 
  -9   1   0       13.56       10.40      1.18 o 
  -8   1   0       58.94       47.06      2.79 o 
  -7   1   0        0.93        3.16      0.86 o 
  -6   1   0       49.73       53.59      1.37 o 
  -5   1   0       19.68       11.88      0.77 o 
  -4   1   0       10.32       23.93      0.83 o 
  -3   1   0      764.66      651.17      4.79 o 
  -2   1   0      384.99      372.60      3.54 o 
   1   1   0      429.86      411.85      7.62 o 
   2   1   0     3688.88     4249.78     47.06 o 
   3   1   0      180.22      200.70      1.96 o 
   4   1   0      856.43      774.03      9.03 o 
   5   1   0     2090.11     2079.90     19.02 o 
   6   1   0      710.83      683.44      8.59 o 
   7   1   0      197.29      195.68      3.74 o 
   8   1   0      160.62      164.00      3.52 o 
   9   1   0      125.68      126.42      3.38 o 
 -10   2   0       11.70       14.67      4.64 o 
  -9   2   0       27.93       28.87      3.48 o 
  -8   2   0       98.05       94.16      2.14 o 
  -7   2   0     1066.30     1082.11     12.02 o 
  -6   2   0      393.05      390.36      4.44 o 
  -5   2   0      249.04      241.82      3.14 o 
  -4   2   0      538.45      518.04      5.07 o 
  -3   2   0     2402.87     2338.95     31.63 o 
  -2   2   0     5046.41     5659.52     50.06 o 
  -1   2   0        0.57        2.39      0.41 o 
   0   2   0     9061.18     9905.35    131.13 o 
   1   2   0      310.64      302.51      4.46 o 
   2   2   0      155.03      166.35      1.96 o 
   3   2   0       10.05       12.04      1.22 o 
   4   2   0      452.95      437.69      4.61 o 
   5   2   0      957.86      961.04      8.75 o 
   6   2   0     1451.08     1415.49     14.34 o 
   7   2   0      809.33      764.56      7.07 o 
   8   2   0       60.58       50.64      2.11 o 
   9   2   0       66.17       63.27      4.48 o 
 -10   3   0       51.72       60.92      6.32 o 
  -9   3   0      148.28      138.02      4.58 o 
  -8   3   0      550.31      520.19      5.89 o 
  -7   3   0       48.20       44.99      1.93 o 
  -6   3   0      811.92      777.97      7.61 o 
  -5   3   0     2044.21     2132.92     16.41 o 
  -4   3   0       46.54       58.03      1.25 o 
  -3   3   0      664.11      627.70      4.72 o 
  -2   3   0      818.40      823.61      5.72 o 
  -1   3   0     1268.94     1413.53     23.43 o 
   0   3   0      529.12      586.86      5.38 o 
   1   3   0     3987.34     4214.81     93.89 o 
   2   3   0     3659.14     3720.14     67.15 o 
   3   3   0      166.49      120.37      2.73 o 
   4   3   0      260.27      293.33      2.91 o 
   5   3   0        2.48        2.78      0.93 o 
   6   3   0        3.52        3.42      1.07 o 
   7   3   0      100.29       97.41      2.56 o 
   8   3   0        0.56        2.15      1.25 o 
   9   3   0      115.86      116.07      6.41 o 
 -10   4   0      114.49      113.12      7.62 o 
  -9   4   0      521.51      484.89     13.15 o 
  -8   4   0      364.11      353.92      6.89 o 
  -7   4   0        5.74        3.47      1.11 o 
  -6   4   0       36.85       41.34      2.47 o 
  -5   4   0      236.66      219.02      2.20 o 
  -4   4   0      205.83      198.08      1.86 o 
  -3   4   0      534.45      533.94      3.87 o 
  -2   4   0     1487.91     1501.97     12.24 o 
  -1   4   0     1241.54     1192.73      8.93 o 
   0   4   0      380.49      393.69      4.73 o 
   1   4   0      180.36      223.88      2.09 o 
   2   4   0      324.52      341.16      3.87 o 
   3   4   0       66.63       59.38      1.77 o 
   4   4   0      169.63      159.54      2.32 o 
   5   4   0       21.77       23.17      1.65 o 
   6   4   0      375.99      380.68      5.71 o 
   7   4   0      157.22      157.43      8.16 o 
   8   4   0      120.01      118.82      3.43 o 
 -10   5   0       77.15       24.33      8.92 o 
  -9   5   0        2.63        4.14      1.43 o 
  -8   5   0        0.06        0.22      1.05 o 
  -7   5   0      319.17      319.38      3.36 o 
  -6   5   0      290.28      286.83      3.03 o 
  -5   5   0     2012.09     2021.30     16.01 o 
  -4   5   0     2995.35     3090.65     30.19 o 
  -3   5   0     4565.31     4740.12     46.68 o 
  -2   5   0     1185.06     1128.80      9.25 o 
  -1   5   0      465.10      453.90      4.23 o 
   0   5   0     2209.52     2377.21     64.07 o 
   1   5   0       15.34        5.45      0.65 o 
   2   5   0      891.58      929.20     10.77 o 
   3   5   0     1816.42     1727.07     18.43 o 
   4   5   0     1445.05     1434.47     13.48 o 
   5   5   0      642.80      618.34      7.04 o 
   6   5   0      154.60      148.22      3.04 o 
   7   5   0       17.68        8.60      3.73 o 
   8   5   0       53.60       51.49      2.89 o 
 -10   6   0        9.26        7.62      7.43 o 
  -9   6   0      116.86      108.07      3.20 o 
  -8   6   0       59.43       60.11      2.71 o 
  -7   6   0       72.65       72.94      2.32 o 
  -6   6   0      146.68      141.40      3.36 o 
  -5   6   0      149.42      139.76      2.44 o 
  -4   6   0     1067.71     1027.96      9.87 o 
  -3   6   0      746.40      749.88      7.16 o 
  -2   6   0      509.74      480.82      4.39 o 
  -1   6   0      674.17      769.68     10.56 o 
   0   6   0      169.58      111.50     25.45 o 
   1   6   0      865.11      899.37     14.86 o 
   2   6   0      180.48      174.12      3.71 o 
   3   6   0      941.63      946.41     10.13 o 
   4   6   0      904.96      944.24     14.65 o 
   5   6   0      316.87      317.58      4.12 o 
   6   6   0        7.02        6.22      2.13 o 
   7   6   0        0.05        1.24      2.05 o 
  -9   7   0        1.80        1.38      1.20 o 
  -8   7   0        7.37       10.09      2.52 o 
  -7   7   0      605.46      589.60      7.29 o 
  -6   7   0      617.51      594.89      7.71 o 
  -5   7   0      163.95      159.76      2.80 o 
  -4   7   0      215.71      218.89      3.10 o 
  -3   7   0      368.91      343.14      4.23 o 
  -2   7   0       25.59       27.13      1.26 o 
  -1   7   0       22.10       24.83      1.11 o 
   0   7   0      749.22      766.19     13.75 o 
   1   7   0     1102.78     1120.40     19.50 o 
   2   7   0     1031.55     1019.36     18.39 o 
   3   7   0      590.89      570.79     15.97 o 
   4   7   0       55.06       47.27      5.25 o 
   5   7   0       24.94       18.47      4.46 o 
   6   7   0        0.71        2.99      2.85 o 
  -9   8   0        6.73        5.31      1.69 o 
  -8   8   0       56.24       59.26      3.00 o 
  -7   8   0        1.88        0.63      1.48 o 
  -6   8   0       12.59       12.90      1.87 o 
  -5   8   0        1.15        1.49      1.23 o 
  -4   8   0      152.71      160.74      3.74 o 
  -3   8   0      472.27      484.43      5.32 o 
  -2   8   0     1888.97     1815.17     29.27 o 
  -1   8   0     1101.76     1091.35     16.96 o 
   0   8   0       31.44       34.73      3.90 o 
   1   8   0        0.95        0.37      2.41 o 
   2   8   0       59.29       47.74      7.06 o 
   3   8   0        0.52        0.00      2.41 o 
   4   8   0        4.22        3.65      3.99 o 
   5   8   0        9.21       11.92      3.24 o 
  -8   9   0        4.28        4.03      1.52 o 
  -7   9   0       75.33       75.81      5.39 o 
  -6   9   0      153.48      155.43      3.81 o 
  -5   9   0      746.03      718.01      8.83 o 
  -4   9   0      194.59      188.02      6.55 o 
  -3   9   0        2.90        3.88      1.36 o 
  -2   9   0       14.62       16.19      1.49 o 
  -1   9   0       68.31       70.21      4.83 o 
   0   9   0       42.80       44.58      4.46 o 
   1   9   0       26.56       22.29      4.09 o 
   2   9   0      125.30      160.30      7.24 o 
   3   9   0      231.40      249.27      8.73 o 
   4   9   0       47.52       49.63      6.86 o 
  -8  10   0      222.88      213.28      5.27 o 
  -7  10   0      116.76      122.88      5.40 o 
  -6  10   0      370.84      362.53      7.37 o 
  -5  10   0      628.94      621.26     10.65 o 
  -4  10   0      171.60      174.10      4.63 o 
  -3  10   0       11.29        9.44      1.36 o 
  -2  10   0      194.45      208.78     11.89 o 
  -1  10   0      433.83      439.65     11.70 o 
   0  10   0      324.17      304.99      9.84 o 
   1  10   0       47.94       54.42      5.76 o 
   2  10   0       81.87       98.82     10.96 o 
   3  10   0      142.26      148.01     15.42 o 
  -6  11   0      221.11      211.36      6.83 o 
  -5  11   0        0.17        1.36      1.28 o 
  -4  11   0       20.12       15.26      1.83 o 
  -3  11   0       29.84       25.76      2.79 o 
  -2  11   0       49.72       54.98      5.94 o 
  -1  11   0      212.58      212.49      9.29 o 
   0  11   0      204.82      215.28     14.67 o 
   1  11   0      197.98      205.43      9.47 o 
   2  11   0       98.27       98.26      7.62 o 
  -5  12   0        2.24        0.82      1.17 o 
  -4  12   0       63.36       70.40     10.22 o 
  -3  12   0      198.14      187.97      9.10 o 
  -2  12   0      205.36      191.87      9.29 o 
  -1  12   0       61.56       68.73     11.52 o 
   0 -12   1       76.36       72.07      7.06 o 
   1 -12   1      198.27      197.26      9.66 o 
   2 -12   1      182.91      178.87      9.10 o 
   3 -12   1       73.81       67.88      4.18 o 
   4 -12   1       22.53       25.08      1.63 o 
   5 -12   1       96.67       91.18      3.69 o 
  -2 -11   1       82.78      110.70     11.89 o 
  -1 -11   1      180.89      176.46      8.92 o 
   0 -11   1      119.45      140.42      7.80 o 
   1 -11   1      178.63      184.07      8.54 o 
   2 -11   1      409.16      398.36      9.58 o 
   3 -11   1      241.28      216.93      7.36 o 
   4 -11   1       68.34       64.99      3.50 o 
   5 -11   1        0.36        1.89      1.31 o 
   6 -11   1      181.31      173.84      8.80 o 
   7 -11   1      160.00      143.04      3.92 o 
  -4 -10   1        6.76        6.76      3.20 o 
  -3 -10   1        7.90       14.67      4.27 o 
  -2 -10   1      420.48      392.48     11.70 o 
  -1 -10   1      714.41      772.32     23.78 o 
   0 -10   1      213.71      250.75      8.92 o 
   1 -10   1        1.11        1.24      0.76 o 
   2 -10   1        8.40        6.39      1.51 o 
   3 -10   1        1.84        4.22      1.39 o 
   4 -10   1        1.74        0.85      1.29 o 
   5 -10   1       51.64       53.13      2.31 o 
   6 -10   1      243.77      240.80      4.84 o 
   7 -10   1      396.47      372.45      7.32 o 
   8 -10   1      103.69      103.53      3.33 o 
  -5  -9   1       49.51       56.71      7.34 o 
  -4  -9   1       85.84       91.39      9.10 o 
  -3  -9   1      340.02      319.29     13.93 o 
  -2  -9   1       55.40       60.18      4.83 o 
  -1  -9   1      119.29      126.86      6.13 o 
   0  -9   1       19.75       20.71      2.69 o 
   1  -9   1        1.18        1.49      1.05 o 
   2  -9   1       38.98       30.68      1.61 o 
   3  -9   1      331.82      332.29      6.04 o 
   4  -9   1      628.39      601.22     14.28 o 
   5  -9   1      204.61      207.79      5.02 o 
   6  -9   1       51.40       53.83      3.89 o 
   7  -9   1       58.30       59.10      2.92 o 
   8  -9   1        2.49        4.36      1.86 o 
  -6  -8   1       36.63       35.43      3.33 o 
  -5  -8   1       45.81       44.62      1.68 o 
  -4  -8   1      231.19      215.22      5.11 o 
  -3  -8   1      241.01      202.73      3.01 o 
  -2  -8   1      227.67      219.30      3.53 o 
  -1  -8   1      670.45      615.67     21.55 o 
   0  -8   1     1310.61     1280.36     22.10 o 
   1  -8   1     1491.77     1535.60     14.08 o 
   2  -8   1      488.83      473.38      4.66 o 
   3  -8   1       49.31       41.26      2.07 o 
   4  -8   1       96.99       93.02      2.52 o 
   5  -8   1      312.09      295.14      3.93 o 
   6  -8   1      144.42      136.36      2.96 o 
   7  -8   1      173.27      165.17      4.06 o 
   8  -8   1      118.64      111.87      3.69 o 
   9  -8   1        3.52        3.18      1.34 o 
  -7  -7   1      105.26      101.51      2.87 o 
  -6  -7   1      117.22      124.51      5.57 o 
  -5  -7   1        2.97        4.58      1.85 o 
  -4  -7   1      250.69      246.06      4.60 o 
  -3  -7   1     1277.73     1332.11     15.63 o 
  -2  -7   1      466.64      476.54     12.26 o 
  -1  -7   1       87.45       84.48      4.52 o 
   0  -7   1      284.62      316.95      9.84 o 
   1  -7   1      595.20      576.61      5.32 o 
   2  -7   1      462.77      423.52      4.06 o 
   3  -7   1       24.53       19.80      1.22 o 
   4  -7   1       41.99       35.03      1.68 o 
   5  -7   1      212.33      217.97      3.44 o 
   6  -7   1      294.79      287.41      4.45 o 
   7  -7   1      233.20      219.89      4.34 o 
   8  -7   1       84.67       87.48      3.08 o 
   9  -7   1      105.40       99.20      2.51 o 
  -7  -6   1       10.32        8.00      1.88 o 
  -6  -6   1       78.75       88.04      2.75 o 
  -5  -6   1       70.22       69.15      2.37 o 
  -4  -6   1      811.95      812.58     10.96 o 
  -3  -6   1     1427.02     1407.07     15.26 o 
  -2  -6   1     1537.49     1492.98     26.19 o 
  -1  -6   1     3273.15     3286.65     38.80 o 
   0  -6   1        8.16       10.74      1.74 o 
   1  -6   1      710.40      654.64      9.57 o 
   2  -6   1       42.13       47.59      2.01 o 
   3  -6   1       36.09       30.82      1.43 o 
   4  -6   1      171.69      148.82      2.82 o 
   5  -6   1     1468.94     1456.02     13.89 o 
   6  -6   1     1503.68     1448.08     14.76 o 
   7  -6   1      331.37      321.33      4.53 o 
   8  -6   1      198.57      203.09      5.76 o 
   9  -6   1       13.02       13.27      1.74 o 
  -8  -5   1        3.72        3.47      1.44 o 
  -7  -5   1      184.17      176.12      3.58 o 
  -6  -5   1      306.62      324.79      4.94 o 
  -5  -5   1      405.88      433.31      4.80 o 
  -4  -5   1     1082.76     1125.41     11.99 o 
  -3  -5   1      130.29      120.45      2.87 o 
  -2  -5   1       27.78       31.46      1.86 o 
  -1  -5   1      177.69      209.62      4.55 o 
   0  -5   1      747.96      735.92      7.62 o 
   1  -5   1       96.20       66.12      2.08 o 
   2  -5   1     4725.76     4845.90     46.93 o 
   3  -5   1     4202.99     4158.63     39.75 o 
   4  -5   1     1488.60     1509.15     15.63 o 
   5  -5   1      145.39      156.93      2.49 o 
   6  -5   1        4.88        1.60      0.96 o 
   7  -5   1       32.90       30.39      2.15 o 
   8  -5   1       45.47       49.01      2.72 o 
   9  -5   1       21.65       19.83      1.35 o 
  10  -5   1       43.67       36.94      4.09 o 
  -8  -4   1      273.06      263.80      4.75 o 
  -7  -4   1       57.77       64.45      2.12 o 
  -6  -4   1        1.68        0.58      1.61 o 
  -5  -4   1        9.93       13.17      1.91 o 
  -4  -4   1       27.77       37.82      1.86 o 
  -3  -4   1        0.07        0.22      0.62 o 
  -2  -4   1       34.54       33.55      2.32 o 
  -1  -4   1        5.46       23.36      1.18 o 
   0  -4   1      139.64      184.22      3.25 o 
   1  -4   1     1413.44     1499.22     14.51 o 
   2  -4   1     1509.86     1503.60     13.48 o 
   3  -4   1     3611.30     3594.47     32.71 o 
   4  -4   1      726.33      719.68      7.91 o 
   5  -4   1      137.83      126.62      2.04 o 
   6  -4   1       30.63       33.81      1.50 o 
   7  -4   1      432.43      430.27      6.63 o 
   8  -4   1      426.12      403.94      5.62 o 
   9  -4   1       56.97       54.22      2.12 o 
  10  -4   1       95.37       88.86      5.67 o 
  -9  -3   1      174.84      166.74      5.66 o 
  -8  -3   1      165.60      152.51      2.68 o 
  -7  -3   1      263.43      258.43      4.83 o 
  -6  -3   1       12.51       11.57      1.10 o 
  -5  -3   1     1809.50     1815.42     14.74 o 
  -4  -3   1     2751.13     2688.39     24.69 o 
  -3  -3   1     1320.59     1197.62     13.19 o 
  -2  -3   1      356.53      387.84      3.52 o 
  -1  -3   1      335.45      342.80      4.83 o 
   0  -3   1    15540.78    16543.60    367.21 o 
   1  -3   1     8745.13     9357.52    152.40 o 
   2  -3   1      723.35      688.04     10.04 o 
   3  -3   1      921.19      945.94      7.69 o 
   4  -3   1     1176.76     1129.74      9.66 o 
   5  -3   1       84.01       75.00      2.35 o 
   6  -3   1       16.48       21.54      1.41 o 
   7  -3   1      212.64      203.38      3.19 o 
   8  -3   1      508.48      521.56      7.84 o 
   9  -3   1      218.02      219.42      4.23 o 
  10  -3   1       63.31       62.04      3.10 o 
  -9  -2   1       51.71       50.86      3.47 o 
  -8  -2   1        0.24        0.92      0.80 o 
  -7  -2   1      216.67      219.38      3.01 o 
  -6  -2   1      658.06      669.20      5.39 o 
  -5  -2   1      145.84      162.61      2.81 o 
  -4  -2   1      128.59      105.29      1.87 o 
  -3  -2   1     3262.98     3271.34     61.87 o 
  -2  -2   1     4651.24     5093.43     57.92 o 
  -1  -2   1        2.03        2.79      0.53 o 
   0  -2   1       40.55       28.89      0.81 o 
   1  -2   1     2414.84     2590.20     25.07 o 
   2  -2   1     2674.18     2828.57     23.50 o 
   3  -2   1     1790.02     1789.02     15.04 o 
   4  -2   1       70.35       51.93      1.36 o 
   5  -2   1      653.40      603.64      5.23 o 
   6  -2   1      277.28      290.26      3.70 o 
   7  -2   1        4.71        0.97      0.92 o 
   8  -2   1        1.00        0.97      1.35 o 
   9  -2   1       25.53       28.09      2.18 o 
  10  -2   1        2.70        2.46      1.94 o 
  -9  -1   1        0.55        1.96      1.11 o 
  -8  -1   1       12.75       14.18      1.31 o 
  -7  -1   1     1468.95     1439.27     12.09 o 
  -6  -1   1     2006.09     1930.75     30.39 o 
  -5  -1   1      643.71      553.71      5.26 o 
  -4  -1   1      271.96      284.24      3.09 o 
  -3  -1   1      795.35      900.92      5.53 o 
  -2  -1   1        6.64        9.48      0.70 o 
  -1  -1   1      839.66      957.48      7.09 o 
   1  -1   1    15673.18    15980.12    245.63 o 
   2  -1   1    23854.66    25443.00    376.18 o 
   3  -1   1      682.11      686.99      4.93 o 
   4  -1   1       46.57       34.97      1.12 o 
   5  -1   1      570.37      602.46      5.08 o 
   6  -1   1       73.22       79.25      1.89 o 
   7  -1   1        3.34        3.25      1.39 o 
   8  -1   1        8.99       17.80      2.05 o 
   9  -1   1       98.67      106.79      3.78 o 
 -10   0   1      110.24      110.77      6.35 o 
  -9   0   1      106.08      110.81      3.35 o 
  -8   0   1      253.51      254.96      3.74 o 
  -7   0   1       99.00       91.29      2.34 o 
  -6   0   1      161.75      158.51      2.57 o 
  -5   0   1     1904.69     2009.31     22.26 o 
  -4   0   1      455.17      484.62      4.95 o 
  -3   0   1      900.26      908.65      6.52 o 
  -2   0   1     2508.90     2807.74     21.64 o 
   1   0   1      363.56      350.13      5.20 o 
   2   0   1     4639.16     5189.77     49.29 o 
   3   0   1      229.75      186.77      2.76 o 
   4   0   1      352.48      350.11      3.29 o 
   5   0   1       87.12       83.71      1.92 o 
   6   0   1      571.65      563.73      6.14 o 
   7   0   1      135.95      121.78      4.95 o 
   8   0   1       30.56       28.89      3.07 o 
   9   0   1      144.16      146.34      5.57 o 
 -10   1   1       37.31       33.35      3.86 o 
  -9   1   1       76.78       60.51      4.42 o 
  -8   1   1      298.46      275.22     10.43 o 
  -7   1   1       72.27       57.52      1.04 o 
  -6   1   1      951.53      893.15     10.16 o 
  -5   1   1      742.04      690.22     11.13 o 
  -4   1   1       41.29       45.58      0.75 o 
  -3   1   1       30.41       30.01      0.52 o 
  -2   1   1      982.33     1064.73     18.93 o 
  -1   1   1     1660.42     1877.01     18.14 o 
   0   1   1    10183.58    11858.60    237.94 o 
   1   1   1     5737.43     6521.94     70.72 o 
   2   1   1      330.26      308.07      3.21 o 
   3   1   1       42.70       46.78      1.26 o 
   4   1   1      344.68      315.15      2.83 o 
   5   1   1      697.13      727.96      7.39 o 
   6   1   1      544.12      538.98      7.02 o 
   7   1   1      533.61      553.53      9.01 o 
   8   1   1      329.85      312.16      5.89 o 
   9   1   1      101.74       96.67      3.75 o 
 -10   2   1        1.59        1.74      2.69 o 
  -9   2   1        0.50       -0.26      0.70 o 
  -8   2   1      353.92      339.85      7.94 o 
  -7   2   1      253.45      252.59      6.44 o 
  -6   2   1      929.98      992.71     10.62 o 
  -5   2   1     3310.57     3478.94     49.06 o 
  -4   2   1     2622.03     2479.11     41.80 o 
  -3   2   1     1696.22     1821.68     22.12 o 
  -2   2   1      307.58      319.94      2.16 o 
  -1   2   1     5832.69     6754.31     65.46 o 
   1   2   1     1126.53     1119.55     20.62 o 
   2   2   1      171.33      173.48      2.77 o 
   3   2   1     1358.02     1206.01     10.07 o 
   4   2   1     1667.69     1706.57     15.12 o 
   5   2   1      794.17      799.30      8.66 o 
   6   2   1      678.18      642.54     25.47 o 
   7   2   1       59.72       62.64      2.82 o 
   8   2   1       26.57       22.53      4.18 o 
   9   2   1       25.53       17.47      2.50 o 
 -10   3   1        8.39       11.59      4.19 o 
  -9   3   1      154.63      141.92      6.21 o 
  -8   3   1      460.14      437.11      8.75 o 
  -7   3   1      359.31      369.89      5.88 o 
  -6   3   1      728.43      729.82      5.49 o 
  -5   3   1       53.36       59.82      1.51 o 
  -4   3   1      105.57       97.61      1.17 o 
  -3   3   1      154.30      133.37      1.42 o 
  -2   3   1      170.72      175.33      1.58 o 
  -1   3   1      931.02      963.65     10.55 o 
   0   3   1     4357.61     4562.60     76.34 o 
   1   3   1     4368.69     5121.50     76.90 o 
   2   3   1       92.56      106.48      1.61 o 
   3   3   1      118.33      109.84      1.82 o 
   4   3   1        6.88        5.90      1.08 o 
   5   3   1        6.47        7.94      1.89 o 
   6   3   1        5.28        1.73      2.04 o 
   7   3   1        0.28       -1.11      1.12 o 
   8   3   1        2.76        4.16      1.69 o 
 -10   4   1      142.82      144.89      7.46 o 
  -9   4   1      244.76      219.96      4.13 o 
  -8   4   1       19.37       16.77      1.05 o 
  -7   4   1       48.18       50.76      1.54 o 
  -6   4   1      178.72      187.49      2.06 o 
  -5   4   1       92.96       94.02      1.74 o 
  -4   4   1      610.41      569.63      4.03 o 
  -3   4   1     1668.31     1681.49     11.61 o 
  -2   4   1     2283.34     2520.74     26.68 o 
  -1   4   1     2121.28     2470.45     64.17 o 
   0   4   1     1397.38     1463.84     23.40 o 
   1   4   1     5113.40     5697.68    100.86 o 
   2   4   1     3288.61     3391.24     40.97 o 
   3   4   1       44.63       32.72      1.85 o 
   4   4   1      586.19      617.97      6.25 o 
   5   4   1      917.64      868.62      9.09 o 
   6   4   1      594.94      599.93      8.04 o 
   7   4   1       35.24       36.03      2.93 o 
   8   4   1       38.16       41.98      9.47 o 
 -10   5   1       69.99       61.30     24.61 o 
  -9   5   1       96.16       94.77      2.05 o 
  -8   5   1      136.98      130.95      2.10 o 
  -7   5   1       15.64       18.29      1.11 o 
  -6   5   1      412.98      431.38      3.90 o 
  -5   5   1      149.14      133.56      2.24 o 
  -4   5   1     1345.68     1301.25      9.68 o 
  -3   5   1     1942.64     2029.92     15.34 o 
  -2   5   1     2208.67     2210.10     18.78 o 
  -1   5   1      745.58      667.75     12.63 o 
   0   5   1      282.29      329.14      8.54 o 
   1   5   1       36.44       87.86      3.53 o 
   2   5   1      249.46      218.62      5.39 o 
   3   5   1      773.27      768.69     14.77 o 
   4   5   1       27.73       28.48      2.40 o 
   5   5   1       90.27       90.72      3.43 o 
   6   5   1      287.54      284.59      5.93 o 
   7   5   1      255.80      239.80      8.36 o 
 -10   6   1        8.68        7.62      4.27 o 
  -9   6   1       34.42       36.83      1.96 o 
  -8   6   1        3.53        4.30      1.21 o 
  -7   6   1        6.62        6.55      0.99 o 
  -6   6   1       34.01       34.21      1.21 o 
  -5   6   1     1609.71     1617.32     13.32 o 
  -4   6   1     1828.48     1819.84     14.57 o 
  -3   6   1      344.47      349.57      6.00 o 
  -2   6   1       49.73       39.16      0.95 o 
  -1   6   1       36.71       40.31      2.79 o 
   0   6   1       15.11       23.40      2.79 o 
   1   6   1      450.85      471.23     12.63 o 
   2   6   1      948.64      981.28     17.09 o 
   3   6   1      534.39      558.15      9.75 o 
   4   6   1      215.52      200.83      5.65 o 
   5   6   1      240.40      235.53      5.71 o 
   6   6   1       90.88       87.61      4.05 o 
   7   6   1        9.22        8.46      3.33 o 
  -9   7   1      115.86      113.30      2.50 o 
  -8   7   1      304.16      305.47      6.46 o 
  -7   7   1      142.65      129.12      2.64 o 
  -6   7   1       20.04       20.01      1.91 o 
  -5   7   1       92.89       86.45      1.96 o 
  -4   7   1       18.79       22.46      1.40 o 
  -3   7   1        9.91       10.88      1.20 o 
  -2   7   1      135.03      140.15      8.82 o 
  -1   7   1      476.76      498.91     13.56 o 
   0   7   1     2143.77     2195.86     37.89 o 
   1   7   1      523.16      527.51     11.14 o 
   2   7   1        5.25        6.50      2.97 o 
   3   7   1       93.54       99.25      6.69 o 
   4   7   1      407.87      392.49     11.33 o 
   5   7   1      121.04      123.66      5.39 o 
   6   7   1        0.10       -0.91      2.41 o 
  -9   8   1       17.94       18.70      1.93 o 
  -8   8   1       90.88       90.89      2.97 o 
  -7   8   1       78.69       78.64      2.28 o 
  -6   8   1       28.53       29.27      2.57 o 
  -5   8   1      109.36      111.56      3.48 o 
  -4   8   1      405.76      396.87      7.72 o 
  -3   8   1      889.93      889.26     26.84 o 
  -2   8   1      341.34      373.16      8.92 o 
  -1   8   1       53.73       67.61      4.64 o 
   0   8   1       11.33        7.80      3.16 o 
   1   8   1        9.30        8.73      3.34 o 
   2   8   1       86.36       99.19      8.92 o 
   3   8   1       85.39       80.39      7.21 o 
   4   8   1        5.31        8.65      4.18 o 
   5   8   1       85.65       86.38      9.38 o 
  -8   9   1       57.87       56.15      2.32 o 
  -7   9   1      236.04      231.25      6.13 o 
  -6   9   1      151.40      149.14      4.86 o 
  -5   9   1      101.87       97.78      2.55 o 
  -4   9   1      361.19      350.10     12.07 o 
  -3   9   1      725.09      676.76     22.20 o 
  -2   9   1      430.63      442.63     10.77 o 
  -1   9   1       61.28       71.33      8.17 o 
   0   9   1      108.56       98.82      5.94 o 
   1   9   1      106.24      101.79     10.03 o 
   2   9   1       63.90       67.24      5.76 o 
   3   9   1       41.08       47.60      5.57 o 
   4   9   1      193.22      208.51      8.16 o 
  -7  10   1      163.55      151.58      3.53 o 
  -6  10   1      271.64      258.78      5.76 o 
  -5  10   1      405.98      394.13     12.63 o 
  -4  10   1      282.13      271.05      8.92 o 
  -3  10   1        0.18        1.49      2.97 o 
  -2  10   1       36.57       33.25      7.80 o 
  -1  10   1       53.64       47.74      5.39 o 
   0  10   1       13.14        7.80      6.87 o 
   1  10   1       76.69       77.27      6.69 o 
   2  10   1      188.73      197.22      7.44 o 
   3  10   1      191.95      189.02      7.54 o 
  -6  11   1       15.84       11.21      7.43 o 
  -5  11   1      163.88      146.30     10.40 o 
  -4  11   1      143.46      143.95     10.96 o 
  -3  11   1       17.51       16.35      7.06 o 
  -2  11   1      325.72      333.97     11.52 o 
  -1  11   1      324.77      316.14     11.52 o 
   0  11   1      138.03      153.80      8.73 o 
   1  11   1       96.02       93.99     12.44 o 
  -1 -12   2       67.88       73.00      6.87 o 
   0 -12   2      113.32      108.85     12.44 o 
   1 -12   2      149.68      162.96      6.17 o 
   2 -12   2       84.91       78.75      6.92 o 
   3 -12   2       91.87       95.23      7.81 o 
   4 -12   2      193.54      193.02      6.78 o 
   5 -12   2      101.30       97.18      8.31 o 
   6 -12   2       13.49       14.91      5.33 o 
  -3 -11   2        1.63        7.43      4.09 o 
  -2 -11   2       31.82       35.29      8.73 o 
  -1 -11   2      152.35      157.14      7.99 o 
   0 -11   2      738.84      725.14     15.14 o 
   1 -11   2      836.51      800.40     40.05 o 
   2 -11   2      119.33      109.74      5.66 o 
   3 -11   2        0.57        1.46      1.62 o 
   4 -11   2        0.10        1.30      1.56 o 
   5 -11   2        4.46        5.17      1.63 o 
   6 -11   2       16.30       17.92      2.68 o 
   7 -11   2       37.92       37.67      2.46 o 
  -4 -10   2       59.07       60.18      5.39 o 
  -3 -10   2      204.91      190.85      5.29 o 
  -2 -10   2      285.93      305.55      9.84 o 
  -1 -10   2      288.12      265.46     11.94 o 
   0 -10   2       49.80       40.57      2.03 o 
   1 -10   2      106.30       99.78      2.81 o 
   2 -10   2        9.13       10.62      1.67 o 
   3 -10   2       36.43       31.66      1.77 o 
   4 -10   2       64.92       63.86      2.36 o 
   5 -10   2      180.21      180.94      6.69 o 
   6 -10   2      202.55      194.09      5.91 o 
   7 -10   2      170.86      150.81      4.46 o 
   8 -10   2        8.54        6.63      1.84 o 
  -5  -9   2      205.91      216.42      8.18 o 
  -4  -9   2       79.15       79.42      2.80 o 
  -3  -9   2      195.44      180.55     11.24 o 
  -2  -9   2      358.66      341.17     12.17 o 
  -1  -9   2      488.82      450.74     13.28 o 
   0  -9   2      128.46      127.61      6.41 o 
   1  -9   2      721.48      684.28      9.50 o 
   2  -9   2      312.21      314.14      5.17 o 
   3  -9   2      429.87      449.64      6.31 o 
   4  -9   2      174.50      161.37      2.99 o 
   5  -9   2       93.04       99.42      2.59 o 
   6  -9   2      364.50      360.43      8.47 o 
   7  -9   2      219.19      201.26      3.77 o 
   8  -9   2       51.49       48.37      2.43 o 
  -6  -8   2      189.09      183.51      4.02 o 
  -5  -8   2      141.99      154.19      3.03 o 
  -4  -8   2      197.50      219.65      4.11 o 
  -3  -8   2       14.84       10.12      1.95 o 
  -2  -8   2      418.35      431.86      5.71 o 
  -1  -8   2      917.59      935.20     13.24 o 
   0  -8   2      109.82      117.26      4.12 o 
   1  -8   2       41.38       52.53      4.25 o 
   2  -8   2      730.26      704.58      8.47 o 
   3  -8   2     1052.67     1050.07     10.47 o 
   4  -8   2      404.73      389.69      6.74 o 
   5  -8   2       85.19       87.20      3.06 o 
   6  -8   2       22.85       20.76      1.91 o 
   7  -8   2       59.52       57.06      2.37 o 
   8  -8   2        1.04        0.34      1.26 o 
   9  -8   2       69.69       66.54      4.04 o 
  -7  -7   2       88.22       94.58      3.33 o 
  -6  -7   2       17.68       19.97      2.61 o 
  -5  -7   2       73.83       78.38      4.64 o 
  -4  -7   2       86.97       89.85      3.23 o 
  -3  -7   2      111.61      107.38      3.25 o 
  -2  -7   2      597.57      581.44      5.25 o 
  -1  -7   2     1222.30     1157.75     13.52 o 
   0  -7   2      196.46      159.43      4.09 o 
   1  -7   2     1090.08     1103.46     13.75 o 
   2  -7   2      260.80      266.60     12.77 o 
   3  -7   2       10.93        7.90      1.40 o 
   4  -7   2       24.89       25.96      1.49 o 
   5  -7   2        4.19        6.43      1.40 o 
   6  -7   2      161.71      150.63      3.10 o 
   7  -7   2      401.28      391.79      5.30 o 
   8  -7   2      544.35      504.15      6.95 o 
   9  -7   2      116.87      100.89      2.70 o 
  -8  -6   2        0.04       -0.16      1.40 o 
  -7  -6   2       40.43       38.50      3.05 o 
  -6  -6   2        9.15       13.24      1.69 o 
  -5  -6   2      532.90      529.62      7.38 o 
  -4  -6   2     1669.12     1717.44     19.05 o 
  -3  -6   2     1776.38     1794.41     20.13 o 
  -2  -6   2     1532.91     1506.79     12.81 o 
  -1  -6   2        4.17        3.27      1.49 o 
   0  -6   2      351.56      321.06      4.90 o 
   1  -6   2     3185.35     3217.53     36.96 o 
   2  -6   2       84.16       98.68      4.36 o 
   3  -6   2     1104.08     1047.48      9.61 o 
   4  -6   2     2120.35     2006.26     19.11 o 
   5  -6   2     1139.67     1084.35     10.27 o 
   6  -6   2       54.60       59.67      2.81 o 
   7  -6   2       86.32       88.91      3.31 o 
   8  -6   2      271.98      254.21      5.60 o 
   9  -6   2       18.10       18.78      2.49 o 
  -8  -5   2       38.96       36.20      2.42 o 
  -7  -5   2      106.77      112.13      2.69 o 
  -6  -5   2      363.63      378.54      4.79 o 
  -5  -5   2       61.95       65.42      1.76 o 
  -4  -5   2        6.85        7.37      1.37 o 
  -3  -5   2       47.94       42.14      1.52 o 
  -2  -5   2      430.12      349.83      4.14 o 
  -1  -5   2      810.59      874.51      8.80 o 
   0  -5   2      768.67      913.66      9.89 o 
   1  -5   2     2291.43     2171.91     29.07 o 
   2  -5   2     2040.94     2050.47     23.57 o 
   3  -5   2      718.04      758.80      7.93 o 
   4  -5   2      511.90      542.13      5.95 o 
   5  -5   2      462.93      411.59      4.94 o 
   6  -5   2      246.88      248.52      3.74 o 
   7  -5   2        7.65        8.08      1.91 o 
   8  -5   2       77.22       73.02      2.90 o 
   9  -5   2       33.83       31.19      2.33 o 
  -9  -4   2      102.79       94.46      5.32 o 
  -8  -4   2       13.78       12.89      1.64 o 
  -7  -4   2      549.16      552.64      9.97 o 
  -6  -4   2     1174.50     1205.99     13.10 o 
  -5  -4   2      108.04      111.53      2.89 o 
  -4  -4   2      249.50      300.46      4.11 o 
  -3  -4   2      843.11      838.45      8.08 o 
  -2  -4   2     1006.30      954.09      9.68 o 
  -1  -4   2        3.85        6.05      1.12 o 
   0  -4   2     1362.73     1330.59     12.74 o 
   1  -4   2     4120.42     4083.58     53.22 o 
   2  -4   2     5573.63     5700.63     70.65 o 
   3  -4   2     3531.89     3444.26     32.19 o 
   4  -4   2       14.97       18.93      1.61 o 
   5  -4   2       17.00       20.00      2.74 o 
   6  -4   2       42.55       41.32      2.03 o 
   7  -4   2      199.10      195.57      3.42 o 
   8  -4   2      114.87      111.34      2.50 o 
   9  -4   2       67.29       68.43      2.77 o 
  -9  -3   2      105.66       98.59      7.91 o 
  -8  -3   2      293.54      269.94      4.70 o 
  -7  -3   2      408.45      384.71      6.05 o 
  -6  -3   2       58.85       56.67      2.14 o 
  -5  -3   2      268.68      240.56      2.53 o 
  -4  -3   2      303.46      309.33      3.87 o 
  -3  -3   2      454.78      461.43      7.15 o 
  -2  -3   2     2671.54     2758.13     31.86 o 
  -1  -3   2    11714.51    12284.68    179.52 o 
   0  -3   2     2080.62     2040.37     20.33 o 
   1  -3   2     9195.45     9477.53    150.45 o 
   2  -3   2     1128.39     1049.13     10.58 o 
   3  -3   2      673.20      603.94      5.59 o 
   4  -3   2      219.94      235.79      3.13 o 
   5  -3   2       21.80       18.47      1.47 o 
   6  -3   2      133.67      133.25      2.76 o 
   7  -3   2      410.06      427.24      5.37 o 
   8  -3   2      149.52      149.07      3.33 o 
   9  -3   2      101.04       97.75      3.60 o 
  -9  -2   2        5.42        4.05      1.50 o 
  -8  -2   2      141.87      132.36      3.49 o 
  -7  -2   2        2.02        3.02      0.70 o 
  -6  -2   2      332.28      341.23      3.90 o 
  -5  -2   2     1822.24     1757.52     14.44 o 
  -4  -2   2     2136.15     2015.96     16.55 o 
  -3  -2   2     2132.61     2125.11     20.43 o 
  -2  -2   2      887.54      944.83     13.93 o 
  -1  -2   2      140.74      171.75      1.77 o 
   0  -2   2       68.75       81.91      1.31 o 
   1  -2   2     3845.57     4025.00     88.14 o 
   2  -2   2      245.68      224.74      2.94 o 
   3  -2   2     6909.00     7498.53     82.60 o 
   4  -2   2     1928.17     2018.58     18.26 o 
   5  -2   2      550.98      540.14      6.47 o 
   6  -2   2       50.21       40.72      1.92 o 
   7  -2   2      108.91      107.77      2.88 o 
   8  -2   2       72.61       79.28      2.94 o 
   9  -2   2       40.62       44.77      2.14 o 
 -10  -1   2        0.06        3.34      3.71 o 
  -9  -1   2       18.13       12.91      0.81 o 
  -8  -1   2      647.94      602.45     11.82 o 
  -7  -1   2      872.14      833.64     13.65 o 
  -6  -1   2      323.85      348.28      3.13 o 
  -5  -1   2     1716.69     1886.61     13.44 o 
  -4  -1   2     1103.86     1139.96      7.32 o 
  -3  -1   2     1769.84     1793.38     67.70 o 
  -2  -1   2      114.48      126.59      1.24 o 
  -1  -1   2     5669.61     6073.12     70.15 o 
   0  -1   2      850.09      898.02      8.11 o 
   1  -1   2      185.46      195.75      5.57 o 
   2  -1   2     8887.39    10113.43    143.34 o 
   3  -1   2     3039.64     3079.72     28.70 o 
   4  -1   2     1138.49     1116.01      9.89 o 
   5  -1   2      867.19      955.05     11.15 o 
   6  -1   2      322.94      308.57      4.06 o 
   7  -1   2       77.23       88.28      2.85 o 
   8  -1   2      185.11      194.75      5.71 o 
   9  -1   2       17.01       17.35      3.25 o 
 -10   0   2       51.57       53.98      4.20 o 
  -9   0   2      125.49      124.15      7.43 o 
  -8   0   2      216.73      215.04      7.34 o 
  -7   0   2      164.99      132.22      3.59 o 
  -6   0   2     1606.23     1619.13     15.04 o 
  -5   0   2        0.33        2.03      1.46 o 
  -4   0   2     2328.49     2268.31     25.04 o 
  -3   0   2      142.45      151.18      6.41 o 
  -2   0   2      705.90      701.25      5.85 o 
  -1   0   2      167.22      191.03      1.92 o 
   0   0   2      163.99      168.78      2.32 o 
   1   0   2     5304.17     5836.90    108.66 o 
   2   0   2     3185.74     3327.72     37.43 o 
   3   0   2      325.92      330.14      3.54 o 
   4   0   2      163.79      191.00      3.74 o 
   5   0   2       97.16       95.88      2.76 o 
   6   0   2      203.23      174.78      3.45 o 
   7   0   2      175.41      172.83      3.78 o 
   8   0   2       83.66       99.02      4.35 o 
   9   0   2       79.88       81.51      3.75 o 
 -10   1   2      181.92      191.18      6.44 o 
  -9   1   2      146.19      159.85      9.57 o 
  -8   1   2       10.10       10.44      2.87 o 
  -7   1   2      125.16      112.18      3.71 o 
  -6   1   2       50.44       57.04      2.56 o 
  -5   1   2      132.88      192.58      3.35 o 
  -4   1   2      893.77      815.32     16.07 o 
  -3   1   2     6110.88     6737.15     76.49 o 
  -2   1   2     3422.06     3705.99     69.47 o 
  -1   1   2     4137.46     4451.52     70.21 o 
   0   1   2       15.44       17.68      1.21 o 
   1   1   2       35.43       47.54      3.53 o 
   2   1   2      891.02      926.24     10.70 o 
   3   1   2      283.31      286.39      3.25 o 
   4   1   2     1190.04     1231.58     13.06 o 
   5   1   2     1827.45     1809.15     19.24 o 
   6   1   2     1178.73     1149.16     17.30 o 
   7   1   2      128.40      127.78      5.85 o 
   8   1   2       65.48       64.52      3.94 o 
   9   1   2       33.53       36.34      3.81 o 
 -10   2   2        0.14       -0.45      3.01 o 
  -9   2   2       12.81       12.45      2.89 o 
  -8   2   2       10.13       11.03      2.43 o 
  -7   2   2       63.16       66.08      7.80 o 
  -6   2   2     3020.64     3258.06     75.60 o 
  -5   2   2      693.29      641.93      4.43 o 
  -4   2   2      572.75      548.03      4.45 o 
  -3   2   2      822.85      844.44      6.60 o 
  -2   2   2       56.06       78.55      1.24 o 
   0   2   2     1450.71     1486.50     21.73 o 
   1   2   2      119.20      119.06      3.71 o 
   2   2   2      676.54      616.12      6.52 o 
   3   2   2     2262.23     2284.26     25.92 o 
   4   2   2     1055.65     1145.48     13.77 o 
   5   2   2       27.39       32.76      6.04 o 
   6   2   2        5.65        3.63      2.14 o 
   7   2   2       83.64       78.89      3.62 o 
   8   2   2       96.44       86.28      7.62 o 
 -10   3   2      129.50      119.65      6.77 o 
  -9   3   2      216.34      229.75     10.87 o 
  -8   3   2       60.74       73.08      5.11 o 
  -7   3   2      179.09      168.51      2.63 o 
  -6   3   2      161.46      150.66      1.68 o 
  -5   3   2      812.05      781.18      6.25 o 
  -4   3   2     1850.97     1921.59     14.04 o 
  -3   3   2       28.13       31.84      1.16 o 
  -2   3   2       31.44       32.21      1.16 o 
  -1   3   2      894.19      852.71      7.51 o 
   1   3   2     1495.86     1780.15     64.92 o 
   2   3   2      942.07      957.45     15.05 o 
   3   3   2     2128.31     2316.94     34.83 o 
   4   3   2      104.71       99.81      2.41 o 
   5   3   2       22.71       25.20      2.56 o 
   6   3   2        0.37        1.02      1.97 o 
   7   3   2        3.17        4.24      2.06 o 
   8   3   2       83.10       80.95      6.92 o 
 -10   4   2       73.49       73.20      5.76 o 
  -9   4   2      139.27      135.36      5.06 o 
  -8   4   2      546.82      547.45      7.03 o 
  -7   4   2      542.52      523.48      4.31 o 
  -6   4   2       41.20       41.36      1.70 o 
  -5   4   2       44.69       37.96      1.03 o 
  -4   4   2      176.32      174.68      3.60 o 
  -3   4   2      254.69      238.43      4.23 o 
  -2   4   2     1784.20     1930.78     20.05 o 
  -1   4   2     2461.34     2835.13    139.03 o 
   0   4   2     4882.47     4986.09     86.56 o 
   1   4   2     1913.17     2075.50    112.84 o 
   2   4   2      160.92      177.87      2.38 o 
   3   4   2       21.82       20.30      1.58 o 
   4   4   2      165.56      172.66      4.09 o 
   5   4   2       37.18       36.22      3.16 o 
   6   4   2        0.94        0.13      1.35 o 
   7   4   2      195.36      189.58      3.90 o 
 -10   5   2       46.38       49.88      4.92 o 
  -9   5   2       67.46       53.56      2.44 o 
  -8   5   2       57.22       56.14      4.39 o 
  -7   5   2       48.40       46.34      1.29 o 
  -6   5   2        1.31        2.45      0.80 o 
  -5   5   2       46.88       43.53      1.44 o 
  -4   5   2      925.93      931.31      8.51 o 
  -3   5   2     2113.53     2190.74     19.34 o 
  -2   5   2     1931.14     1982.02     20.20 o 
  -1   5   2        9.17       19.69      2.23 o 
   0   5   2       12.11       16.16      2.41 o 
   1   5   2       70.15       55.28      3.43 o 
   2   5   2       23.65       21.56      2.32 o 
   3   5   2       57.33       64.40      3.21 o 
   4   5   2       15.11       17.15      1.24 o 
   5   5   2      164.84      161.20      4.30 o 
   6   5   2      431.60      419.37      6.03 o 
   7   5   2      192.05      188.98      5.66 o 
 -10   6   2        0.12        2.33      2.75 o 
  -9   6   2       15.08       13.79      1.95 o 
  -8   6   2       85.68       88.80      4.02 o 
  -7   6   2      305.49      315.32      3.26 o 
  -6   6   2      444.38      467.74      4.30 o 
  -5   6   2      549.99      532.90      5.48 o 
  -4   6   2      306.57      274.92      4.55 o 
  -3   6   2      732.57      759.28     13.10 o 
  -2   6   2      244.71      238.12      5.57 o 
  -1   6   2        6.76       18.39      2.60 o 
   0   6   2      517.34      514.51      9.84 o 
   1   6   2     1089.06     1064.41     15.81 o 
   2   6   2     1298.54     1300.63     19.00 o 
   3   6   2      177.41      168.81      5.65 o 
   4   6   2       24.74       24.47      3.38 o 
   5   6   2      335.14      337.03      8.51 o 
   6   6   2      210.97      211.41      9.36 o 
  -9   7   2      293.84      288.31      7.01 o 
  -8   7   2      169.34      167.11      3.66 o 
  -7   7   2       43.51       48.40      2.50 o 
  -6   7   2      147.57      146.75      2.87 o 
  -5   7   2       53.87       59.88      1.82 o 
  -4   7   2       53.63       58.17      2.88 o 
  -3   7   2       22.79       28.79      4.83 o 
  -2   7   2       86.29       88.41      4.09 o 
  -1   7   2      607.75      623.35     16.35 o 
   0   7   2      414.78      423.87      9.84 o 
   1   7   2      127.71      119.57      5.66 o 
   2   7   2      215.12      200.64      6.31 o 
   3   7   2      165.43      164.35      6.15 o 
   4   7   2      323.66      319.14      8.59 o 
   5   7   2       24.57       19.83      3.89 o 
  -9   8   2      133.49      129.63      5.18 o 
  -8   8   2      128.57      124.79      3.23 o 
  -7   8   2        7.45        6.72      2.69 o 
  -6   8   2      250.96      240.63     11.61 o 
  -5   8   2      259.92      254.10      5.62 o 
  -4   8   2       17.49       17.09      2.97 o 
  -3   8   2       85.25       97.70      4.83 o 
  -2   8   2      760.89      767.31     15.23 o 
  -1   8   2      727.95      726.63     15.05 o 
   0   8   2      225.34      254.28     12.07 o 
   1   8   2      129.01      147.54      8.27 o 
   2   8   2        1.76        1.31      2.72 o 
   3   8   2        0.73       -3.00      3.05 o 
   4   8   2        0.53        0.73      2.58 o 
  -8   9   2       21.54       18.61      3.39 o 
  -7   9   2       14.12       14.54      4.46 o 
  -6   9   2       81.97       83.77      3.39 o 
  -5   9   2      131.77      126.68      8.17 o 
  -4   9   2      584.04      591.96     12.82 o 
  -3   9   2     1339.33     1322.68     25.63 o 
  -2   9   2      382.52      401.02     10.77 o 
  -1   9   2       33.84       28.05      7.24 o 
   0   9   2        3.86        4.64      3.53 o 
   1   9   2        0.05        2.53      2.85 o 
   2   9   2       38.22       36.60      7.15 o 
   3   9   2       77.46       80.43      8.74 o 
  -7  10   2       49.79       53.66      2.62 o 
  -6  10   2       61.21       75.78      4.64 o 
  -5  10   2       74.88       79.50      8.17 o 
  -4  10   2      239.13      239.05     12.44 o 
  -3  10   2      215.91      233.85     12.82 o 
  -2  10   2       38.62       42.72      5.02 o 
  -1  10   2        7.12        8.73      4.09 o 
   0  10   2      132.09      138.01      7.99 o 
   1  10   2      313.22      323.30     14.40 o 
   2  10   2       72.84       75.93      5.66 o 
  -5  11   2       48.18       60.37      5.20 o 
  -4  11   2        2.53        0.56      2.97 o 
  -3  11   2      116.61      118.69      7.06 o 
  -2  11   2      148.06      173.67      8.73 o 
  -1  11   2      133.90      158.25      8.92 o 
   0  11   2      144.64      155.80      7.58 o 
   1 -13   3       33.11       33.87      4.33 o 
   2 -13   3      109.68      106.80      9.11 o 
   3 -13   3       50.29       53.34      4.41 o 
  -2 -12   3       14.97       12.26      7.99 o 
  -1 -12   3        5.51       10.03      4.64 o 
   0 -12   3        5.18       11.95      3.22 o 
   1 -12   3      331.14      290.82     12.36 o 
   2 -12   3      369.53      354.48     23.01 o 
   3 -12   3      226.26      231.35      4.82 o 
   4 -12   3       80.79       73.90      2.85 o 
   5 -12   3        9.63        8.03      2.29 o 
   6 -12   3       28.87       30.82      9.15 o 
  -3 -11   3        0.71        2.41      3.53 o 
  -2 -11   3      163.09      153.39      4.83 o 
  -1 -11   3      298.65      301.45      9.46 o 
   0 -11   3      774.69      778.95     12.78 o 
   1 -11   3      249.44      239.47      4.52 o 
   2 -11   3        1.36        2.24      1.74 o 
   3 -11   3        1.50        1.22      1.61 o 
   4 -11   3       37.19       36.95      2.12 o 
   5 -11   3       11.70       10.42      2.01 o 
   6 -11   3       33.21       34.32      3.13 o 
   7 -11   3       67.81       70.23      5.25 o 
  -5 -10   3       62.95       67.42      8.54 o 
  -4 -10   3      171.17      163.88      3.88 o 
  -3 -10   3       60.63       62.59      3.44 o 
  -2 -10   3        6.17        8.06      2.83 o 
  -1 -10   3      472.83      460.54     11.68 o 
   0 -10   3      602.46      616.27     11.79 o 
   1 -10   3      258.32      273.35      7.24 o 
   2 -10   3       95.44       92.04      3.14 o 
   3 -10   3       64.62       71.87      3.05 o 
   4 -10   3      195.85      198.72      5.61 o 
   5 -10   3      322.26      315.91      5.36 o 
   6 -10   3      220.32      215.41      5.07 o 
   7 -10   3       85.58       91.22      5.74 o 
   8 -10   3      104.63      107.79      3.56 o 
  -6  -9   3       54.03       61.01      4.36 o 
  -5  -9   3      156.08      160.55      3.63 o 
  -4  -9   3      420.86      423.45      6.22 o 
  -3  -9   3      250.25      266.81      4.09 o 
  -2  -9   3      228.66      235.43      5.49 o 
  -1  -9   3        0.41        9.95      6.78 o 
   0  -9   3      731.92      745.13     11.89 o 
   1  -9   3       16.69       16.93      2.35 o 
   2  -9   3      160.25      174.05      4.33 o 
   3  -9   3       65.15       58.61      2.54 o 
   4  -9   3      712.12      701.51     11.00 o 
   5  -9   3      627.14      618.49     11.94 o 
   6  -9   3      179.19      167.98      3.90 o 
   7  -9   3       70.96       73.86      2.89 o 
   8  -9   3       60.13       56.65      2.70 o 
  -6  -8   3      161.93      172.71      3.39 o 
  -5  -8   3      229.83      249.38      4.19 o 
  -4  -8   3        3.63        4.36      1.14 o 
  -3  -8   3      107.85      114.08      2.60 o 
  -2  -8   3        3.62        2.65      2.41 o 
  -1  -8   3       35.30       28.53      2.75 o 
   0  -8   3       37.92       31.64      2.30 o 
   1  -8   3      845.93      803.96     12.17 o 
   2  -8   3     1587.85     1602.57     19.43 o 
   3  -8   3      367.45      364.31      4.42 o 
   4  -8   3        3.76        3.36      1.64 o 
   5  -8   3       42.32       33.35      1.89 o 
   6  -8   3       16.50       16.37      2.05 o 
   7  -8   3       27.52       24.78      3.22 o 
   8  -8   3        6.02        6.73      1.68 o 
   9  -8   3      102.69       93.68      3.32 o 
  -7  -7   3        1.23        0.35      1.10 o 
  -6  -7   3      244.05      234.87      4.49 o 
  -5  -7   3       47.72       50.78      2.05 o 
  -4  -7   3      141.38      147.79      3.99 o 
  -3  -7   3      593.68      573.07      5.49 o 
  -2  -7   3     1640.58     1603.92     18.51 o 
  -1  -7   3     1170.36     1158.12     20.06 o 
   0  -7   3      574.70      554.49      7.97 o 
   1  -7   3     1192.21     1137.74     20.90 o 
   2  -7   3      765.28      757.37      9.12 o 
   3  -7   3      575.91      571.47      7.35 o 
   4  -7   3       69.41       73.19      2.31 o 
   5  -7   3      214.27      206.77      3.36 o 
   6  -7   3      336.01      301.96      5.10 o 
   7  -7   3      322.62      312.07      6.15 o 
   8  -7   3       69.20       65.88      3.12 o 
   9  -7   3       14.79       16.99      3.05 o 
  -8  -6   3        0.43        0.20      1.79 o 
  -7  -6   3       85.86       85.71      2.29 o 
  -6  -6   3       23.17       33.35      3.22 o 
  -5  -6   3      704.50      727.79     11.70 o 
  -4  -6   3      427.46      408.39      5.79 o 
  -3  -6   3      186.08      189.34      3.44 o 
  -2  -6   3      925.66      935.92     10.24 o 
  -1  -6   3     1717.18     1627.07     17.52 o 
   0  -6   3     1833.63     1588.99     27.12 o 
   1  -6   3      751.64      671.12     14.02 o 
   2  -6   3      972.49      907.09     10.89 o 
   3  -6   3      151.97      141.57      2.95 o 
   4  -6   3      381.67      360.09      5.12 o 
   5  -6   3      103.00      109.34      2.80 o 
   6  -6   3      152.33      148.66      3.12 o 
   7  -6   3      281.09      268.66      4.31 o 
   8  -6   3      114.12      116.89      3.25 o 
   9  -6   3        0.90        0.10      1.45 o 
  -8  -5   3       36.77       36.91      2.95 o 
  -7  -5   3        6.34        6.80      1.32 o 
  -6  -5   3       33.78       32.34      2.34 o 
  -5  -5   3      438.36      438.97      6.08 o 
  -4  -5   3     1906.83     1948.35     21.34 o 
  -3  -5   3     1397.87     1376.56     11.94 o 
  -2  -5   3      253.17      216.92      3.37 o 
  -1  -5   3       11.19        7.21      1.39 o 
   0  -5   3      274.58      277.65      3.61 o 
   1  -5   3      248.86      277.77      4.46 o 
   2  -5   3      773.36      758.44      8.88 o 
   3  -5   3     3157.78     3094.58     38.02 o 
   4  -5   3     2486.40     2440.63     24.28 o 
   5  -5   3     1397.99     1367.90     14.09 o 
   6  -5   3       14.76       23.43      1.87 o 
   7  -5   3        7.80        8.00      1.75 o 
   8  -5   3        3.78        2.43      1.74 o 
   9  -5   3       17.66       18.40      2.03 o 
  -9  -4   3       68.93       81.17      9.10 o 
  -8  -4   3      195.47      188.01      7.17 o 
  -7  -4   3      970.06      962.26     22.74 o 
  -6  -4   3      255.69      230.19      4.32 o 
  -5  -4   3      196.64      180.06      2.71 o 
  -4  -4   3        1.81       -0.26      1.03 o 
  -3  -4   3      654.79      673.29      6.90 o 
  -2  -4   3      387.62      384.08      3.87 o 
  -1  -4   3      361.18      290.26      6.69 o 
   0  -4   3     2477.82     2163.34     21.93 o 
   1  -4   3      279.13      189.15      3.20 o 
   2  -4   3      200.97      206.14      3.44 o 
   3  -4   3      691.58      726.46      8.90 o 
   4  -4   3     1792.41     1804.81     18.10 o 
   5  -4   3      716.78      669.27      7.51 o 
   6  -4   3        3.83        6.79      1.86 o 
   7  -4   3       55.63       49.43      2.57 o 
   8  -4   3      291.68      291.54      4.99 o 
   9  -4   3      185.20      180.62      4.34 o 
  -9  -3   3        5.98        7.24      3.71 o 
  -8  -3   3       64.01       58.77      4.00 o 
  -7  -3   3       82.94       85.66      2.46 o 
  -6  -3   3      449.71      495.63      7.03 o 
  -5  -3   3      111.52      112.42      2.64 o 
  -4  -3   3     2765.07     2976.29     35.76 o 
  -3  -3   3     3399.79     3575.55     38.40 o 
  -2  -3   3     1234.67     1213.44     11.31 o 
  -1  -3   3     1209.23     1226.84     11.74 o 
   0  -3   3       80.84       88.06      2.02 o 
   1  -3   3     1644.00     1761.20     18.19 o 
   2  -3   3      481.66      357.10      4.36 o 
   3  -3   3      619.71      561.66      7.14 o 
   4  -3   3        6.26       17.55      2.65 o 
   5  -3   3      444.78      466.87      5.23 o 
   6  -3   3      171.17      189.80      4.77 o 
   7  -3   3      204.76      186.35      3.66 o 
   8  -3   3      129.47      123.55      3.19 o 
   9  -3   3       96.20       92.37      3.11 o 
  -9  -2   3       32.63       33.62      4.64 o 
  -8  -2   3        3.22        2.52      1.03 o 
  -7  -2   3      666.54      614.91     14.21 o 
  -6  -2   3      527.80      472.18      8.40 o 
  -5  -2   3      529.41      559.89      7.30 o 
  -4  -2   3     1054.57     1122.24     28.70 o 
  -3  -2   3     3833.63     4229.35     37.93 o 
  -2  -2   3     2241.18     2209.84     20.49 o 
  -1  -2   3     4835.42     4911.21     55.03 o 
   0  -2   3        5.45        6.85      1.24 o 
   1  -2   3     3584.81     3521.16     41.15 o 
   2  -2   3      134.14      130.21      2.63 o 
   3  -2   3      264.94      251.49      4.50 o 
   4  -2   3     3594.84     3690.65     37.52 o 
   5  -2   3     1393.17     1465.56     15.21 o 
   6  -2   3      383.29      389.49      6.21 o 
   7  -2   3      147.04      170.89      4.06 o 
   8  -2   3        1.63        1.00      1.56 o 
   9  -2   3        0.31        1.70      1.90 o 
 -10  -1   3       12.51       18.76      4.64 o 
  -9  -1   3       93.41       88.23      6.13 o 
  -8  -1   3      374.46      388.76     10.40 o 
  -7  -1   3       85.55       96.22      5.02 o 
  -6  -1   3     1027.40     1068.77     18.20 o 
  -5  -1   3     2094.34     1988.57     31.58 o 
  -4  -1   3      771.37      657.72     23.59 o 
  -3  -1   3       69.07      117.40      2.27 o 
  -2  -1   3     3950.74     4261.42     45.70 o 
  -1  -1   3      985.85      966.74      8.80 o 
   0  -1   3     1490.69     1530.46     16.90 o 
   1  -1   3      590.54      625.18      7.32 o 
   2  -1   3      835.20      795.47      8.80 o 
   3  -1   3     3072.76     3193.99     30.52 o 
   4  -1   3     3260.39     3411.74     35.91 o 
   5  -1   3      364.10      364.84      4.60 o 
   6  -1   3       10.61       16.04      1.94 o 
   7  -1   3      222.52      200.34      4.30 o 
   8  -1   3       23.24       17.28      2.41 o 
   9  -1   3       12.17       13.66      2.80 o 
 -10   0   3       51.99       51.82      5.94 o 
  -9   0   3      311.70      329.32     10.40 o 
  -8   0   3      238.17      244.62      8.17 o 
  -7   0   3      152.70      131.88      5.39 o 
  -6   0   3      403.70      442.25      8.92 o 
  -5   0   3      108.72      142.47      4.27 o 
  -4   0   3      473.53      453.40      9.84 o 
  -3   0   3      534.11      624.90      5.57 o 
  -2   0   3     1536.64     1472.64     16.53 o 
  -1   0   3     6092.54     6551.67     81.30 o 
   0   0   3     4076.91     3990.26     45.57 o 
   1   0   3     3664.89     3681.18     43.65 o 
   2   0   3     1146.53     1194.55     13.88 o 
   3   0   3     1210.84     1195.59     11.78 o 
   4   0   3       37.95       33.97      1.78 o 
   5   0   3       99.11       93.13      3.18 o 
   6   0   3      191.13      174.49      3.45 o 
   7   0   3      172.30      177.74      3.81 o 
   8   0   3      260.58      267.54      6.17 o 
   9   0   3      108.64      105.47      5.40 o 
 -10   1   3       71.27       80.61      6.69 o 
  -9   1   3       22.85       27.30      4.64 o 
  -8   1   3        7.16        5.25      2.72 o 
  -7   1   3      225.03      222.70      5.73 o 
  -6   1   3       47.50       47.81      2.87 o 
  -5   1   3      561.74      529.00     11.70 o 
  -4   1   3     1783.94     1808.21     38.35 o 
  -3   1   3      706.32      716.41     10.03 o 
  -2   1   3     1965.65     2021.44     28.05 o 
  -1   1   3     1851.71     1977.62     20.16 o 
   0   1   3     1728.56     1814.03     20.81 o 
   1   1   3     4744.09     4824.77     59.82 o 
   2   1   3      137.26      138.42      4.53 o 
   3   1   3      215.20      222.96      3.28 o 
   4   1   3      737.60      766.77      7.79 o 
   5   1   3      856.41      848.96      9.79 o 
   6   1   3      120.26      126.89      4.46 o 
   7   1   3       19.22       16.09      3.93 o 
   8   1   3      222.82      237.78     14.67 o 
 -10   2   3       31.75       35.85      5.57 o 
  -9   2   3        6.59        7.28      3.32 o 
  -8   2   3       45.51       45.87      3.22 o 
  -7   2   3      395.25      374.59      6.43 o 
  -6   2   3      514.36      520.27      7.09 o 
  -5   2   3       49.14       44.08      0.70 o 
  -4   2   3      937.31      915.38      6.75 o 
  -3   2   3      969.49      904.23      6.86 o 
  -2   2   3     1319.50     1335.66     13.29 o 
  -1   2   3        3.35        1.86      1.49 o 
   0   2   3       39.58       68.91      4.83 o 
   1   2   3      822.40      803.90     13.37 o 
   2   2   3      514.96      544.20      6.47 o 
   3   2   3       58.88       55.06      2.36 o 
   4   2   3       47.38       46.18      1.96 o 
   5   2   3      470.23      452.96      7.74 o 
   6   2   3      366.34      360.82      8.45 o 
   7   2   3      129.87      127.78      6.18 o 
   8   2   3        1.42        2.83      2.37 o 
 -10   3   3       50.22       51.47      5.23 o 
  -9   3   3      198.49      200.23      5.91 o 
  -8   3   3       75.36       84.47      3.81 o 
  -7   3   3      760.01      725.13     10.18 o 
  -6   3   3     2021.96     1999.97     26.34 o 
  -5   3   3     1027.49     1019.02      8.64 o 
  -4   3   3       65.72       85.10      1.43 o 
  -3   3   3        2.95        8.28      1.30 o 
  -2   3   3      174.82      168.50      1.80 o 
  -1   3   3      558.51      595.31     12.44 o 
   0   3   3     2219.71     2358.20     43.09 o 
   1   3   3     2617.89     2700.89     46.99 o 
   2   3   3     1416.51     1351.53     14.55 o 
   3   3   3      654.41      669.39      8.43 o 
   4   3   3      101.98      100.89      3.33 o 
   5   3   3       32.42       28.84      2.01 o 
   6   3   3        9.45        9.34      2.62 o 
   7   3   3        0.30        2.51      3.06 o 
 -10   4   3      160.55      165.31      6.17 o 
  -9   4   3      427.14      436.92     10.22 o 
  -8   4   3      518.53      503.90      9.86 o 
  -7   4   3      211.52      212.90      3.56 o 
  -6   4   3        1.81        2.63      1.00 o 
  -5   4   3       46.14       50.27      1.36 o 
  -4   4   3      175.25      168.20      2.41 o 
  -3   4   3       30.41       28.07      2.51 o 
  -2   4   3      306.48      295.55      5.94 o 
  -1   4   3     1941.14     2090.41     30.00 o 
   0   4   3     2224.01     2283.34     39.93 o 
   1   4   3       40.26       43.92      3.81 o 
   2   4   3       31.76       26.96      1.45 o 
   3   4   3      265.63      274.40      5.67 o 
   4   4   3       49.72       57.55      2.72 o 
   5   4   3        7.53        5.31      2.16 o 
   6   4   3       76.89       74.74      2.84 o 
   7   4   3      134.44      144.94      4.10 o 
 -10   5   3       37.37       36.02      4.00 o 
  -9   5   3      137.26      142.27      7.99 o 
  -8   5   3      185.86      183.88      2.88 o 
  -7   5   3        8.89        8.19      1.75 o 
  -6   5   3      445.30      452.29      4.53 o 
  -5   5   3     1093.78     1085.18     10.48 o 
  -4   5   3      331.17      307.14      3.74 o 
  -3   5   3      611.97      588.38      6.06 o 
  -2   5   3     1331.54     1376.85     13.99 o 
  -1   5   3     1114.90     1135.18     19.32 o 
   0   5   3      144.01      122.18      4.74 o 
   1   5   3       65.21       63.49      3.08 o 
   2   5   3       91.71       83.67      1.47 o 
   3   5   3      632.04      581.88     30.97 o 
   4   5   3      346.70      338.04      6.39 o 
   5   5   3      163.00      165.37      4.41 o 
   6   5   3       89.44       89.75      3.29 o 
  -9   6   3       50.02       60.23      5.94 o 
  -8   6   3      443.53      420.77      8.30 o 
  -7   6   3      312.71      307.30      3.83 o 
  -6   6   3       36.42       36.91      2.22 o 
  -5   6   3      101.83       97.91      2.30 o 
  -4   6   3      287.38      287.63      4.39 o 
  -3   6   3     1009.28     1022.54     14.30 o 
  -2   6   3     1443.62     1483.31     19.22 o 
  -1   6   3        8.02       13.00      2.79 o 
   0   6   3      473.56      475.08      7.81 o 
   1   6   3      213.98      239.66      5.67 o 
   2   6   3      543.09      574.87     11.48 o 
   3   6   3      302.27      295.22     10.31 o 
   4   6   3      299.81      317.01     11.29 o 
   5   6   3      191.42      195.07      8.92 o 
  -9   7   3      250.55      257.97      6.62 o 
  -8   7   3      254.19      249.79      4.01 o 
  -7   7   3       25.82       26.29      1.51 o 
  -6   7   3      101.25      115.56      2.75 o 
  -5   7   3       11.68       12.06      1.43 o 
  -4   7   3       37.99       45.14      3.53 o 
  -3   7   3       12.80       17.27      1.08 o 
  -2   7   3       93.93      101.23      7.24 o 
  -1   7   3       38.76       44.39      6.50 o 
   0   7   3      216.94      186.77      5.44 o 
   1   7   3      786.06      808.00     12.98 o 
   2   7   3      508.96      541.97     14.32 o 
   3   7   3      134.04      127.89      8.70 o 
   4   7   3       20.07       22.25      4.77 o 
   5   7   3        2.75        1.25      2.71 o 
  -8   8   3        3.92        5.33      1.58 o 
  -7   8   3        0.84        1.30      1.95 o 
  -6   8   3        1.55        2.84      1.37 o 
  -5   8   3       22.12       18.73      3.53 o 
  -4   8   3      154.65      152.68      5.39 o 
  -3   8   3      525.87      549.99     11.89 o 
  -2   8   3      835.44      896.40     17.83 o 
  -1   8   3      584.14      614.07     13.93 o 
   0   8   3      161.74      177.78      5.80 o 
   1   8   3       16.76       13.55      4.24 o 
   2   8   3        2.76        6.29      3.56 o 
   3   8   3       13.15       13.20      4.21 o 
   4   8   3       26.34       27.01      5.57 o 
  -8   9   3       13.58       11.52      3.71 o 
  -7   9   3        5.75        8.36      4.09 o 
  -6   9   3      196.94      200.79      6.32 o 
  -5   9   3      326.51      350.50     12.63 o 
  -4   9   3      253.93      260.78      7.99 o 
  -3   9   3      139.78      128.72     10.03 o 
  -2   9   3      160.24      151.75     10.96 o 
  -1   9   3      274.12      289.70      7.76 o 
   0   9   3       55.17       70.60      6.24 o 
   1   9   3       94.00      102.18      5.62 o 
   2   9   3       91.74       94.10      6.71 o 
  -6  10   3       97.40       96.03      5.20 o 
  -5  10   3      158.53      156.95      6.69 o 
  -4  10   3      169.71      181.47      7.24 o 
  -3  10   3       33.41       34.92      4.83 o 
  -2  10   3        2.42        2.41      3.53 o 
  -1  10   3       68.83       73.54      6.82 o 
   0  10   3      278.68      309.67     15.97 o 
   1  10   3      104.09      110.18      7.52 o 
   1 -13   4       15.89       18.17      3.80 o 
   2 -13   4        2.00        1.91      1.42 o 
   3 -13   4      166.49      171.49      6.86 o 
  -2 -12   4       43.63       28.05      8.73 o 
  -1 -12   4        3.24        4.38      2.75 o 
   0 -12   4      208.35      217.81      6.55 o 
   1 -12   4       97.98       99.23      2.55 o 
   2 -12   4      140.26      138.94      6.65 o 
   3 -12   4      251.39      238.42      6.89 o 
   4 -12   4       89.87       95.41      4.54 o 
   5 -12   4       92.91       95.62      3.36 o 
   6 -12   4       43.59       46.28      3.54 o 
  -4 -11   4       16.32       14.67      4.27 o 
  -3 -11   4       98.11       96.08      2.41 o 
  -2 -11   4      190.68      178.06      4.61 o 
  -1 -11   4       25.37       23.47      3.14 o 
   0 -11   4        2.02        0.35      2.09 o 
   1 -11   4      254.43      263.11      8.04 o 
   2 -11   4      783.44      760.69      9.41 o 
   3 -11   4      140.10      147.91      4.85 o 
   4 -11   4       11.78       11.14      2.61 o 
   5 -11   4       28.47       30.83      5.30 o 
   6 -11   4       82.16       77.50      4.61 o 
   7 -11   4       24.39       19.94      7.47 o 
  -5 -10   4       17.51       14.03      1.79 o 
  -4 -10   4       53.64       51.02      2.16 o 
  -3 -10   4      106.75      116.68      3.50 o 
  -2 -10   4      221.42      237.74      7.24 o 
  -1 -10   4      349.89      365.01      8.16 o 
   0 -10   4      462.10      479.95      9.63 o 
   1 -10   4      551.21      493.85      9.99 o 
   2 -10   4        3.58        6.94      2.35 o 
   3 -10   4        5.35        5.19      1.50 o 
   4 -10   4        3.41        2.09      1.66 o 
   5 -10   4      243.75      241.23      4.44 o 
   6 -10   4      267.25      253.88      4.82 o 
   7 -10   4      141.83      138.69      5.15 o 
  -6  -9   4      109.08      108.49      4.81 o 
  -5  -9   4      430.33      439.84      8.49 o 
  -4  -9   4      267.22      269.60      7.89 o 
  -3  -9   4        2.15        1.66      1.31 o 
  -2  -9   4       91.45       92.31      3.41 o 
  -1  -9   4        7.29        6.87      2.50 o 
   0  -9   4      271.48      258.18      7.85 o 
   1  -9   4        9.20       12.34      2.78 o 
   2  -9   4      184.40      180.51      4.52 o 
   3  -9   4       99.87      109.15      3.73 o 
   4  -9   4      423.88      425.36      6.89 o 
   5  -9   4      129.32      133.65      4.21 o 
   6  -9   4       21.23       25.97      2.60 o 
   7  -9   4       67.82       70.17      3.37 o 
   8  -9   4       40.69       40.72      3.09 o 
  -7  -8   4      134.97      141.02      3.64 o 
  -6  -8   4      111.33      111.42      4.71 o 
  -5  -8   4       81.81       87.39      2.99 o 
  -4  -8   4      560.18      579.67      8.16 o 
  -3  -8   4      190.84      193.83      3.11 o 
  -2  -8   4       73.48       75.25      2.82 o 
  -1  -8   4      969.37      927.76     13.84 o 
   0  -8   4     3051.11     3040.26     39.79 o 
   1  -8   4     2311.52     2292.77     46.06 o 
   2  -8   4       21.10       18.62      3.73 o 
   3  -8   4       31.61       35.57      2.49 o 
   4  -8   4      118.47      133.23      3.25 o 
   5  -8   4       56.73       58.83      3.71 o 
   6  -8   4        4.25        4.54      2.36 o 
   7  -8   4        3.03        6.86      3.06 o 
   8  -8   4        7.67        7.27      2.61 o 
  -7  -7   4      259.30      265.92      5.11 o 
  -6  -7   4       60.36       60.08      2.89 o 
  -5  -7   4       40.92       40.59      2.39 o 
  -4  -7   4        5.03        1.44      1.25 o 
  -3  -7   4      414.07      388.43      5.38 o 
  -2  -7   4      575.96      566.81     14.21 o 
  -1  -7   4     1008.68     1036.36     17.46 o 
   0  -7   4     3726.58     3580.40     56.65 o 
   1  -7   4     1994.39     1834.05     21.34 o 
   2  -7   4      508.61      442.47     17.18 o 
   3  -7   4        0.56        2.87      1.51 o 
   4  -7   4      385.14      373.55      4.75 o 
   5  -7   4      140.52      138.68      4.14 o 
   6  -7   4      205.50      211.95      4.12 o 
   7  -7   4       80.47       88.88      3.26 o 
   8  -7   4       30.73       33.48      2.42 o 
   9  -7   4       38.73       29.83      3.83 o 
  -8  -6   4        5.27        4.52      1.34 o 
  -7  -6   4       29.70       32.68      1.99 o 
  -6  -6   4       44.19       46.16      3.26 o 
  -5  -6   4       63.90       78.62      2.85 o 
  -4  -6   4      199.04      186.78      2.54 o 
  -3  -6   4     1604.41     1592.15     18.43 o 
  -2  -6   4     2021.14     2062.57     25.63 o 
  -1  -6   4      683.20      690.27     11.79 o 
   0  -6   4       12.32       11.32      1.51 o 
   1  -6   4       38.80       34.42      2.30 o 
   2  -6   4      546.75      549.24     12.82 o 
   3  -6   4        2.01        1.52      1.37 o 
   4  -6   4      177.28      179.36      3.28 o 
   5  -6   4      596.50      593.11      7.10 o 
   6  -6   4     1186.25     1159.63     13.83 o 
   7  -6   4      706.59      695.40      9.35 o 
   8  -6   4       58.91       61.49      2.71 o 
   9  -6   4        1.76       -0.04      1.56 o 
  -8  -5   4       39.43       38.63      2.27 o 
  -7  -5   4      333.54      329.28     12.71 o 
  -6  -5   4      267.26      271.88     10.87 o 
  -5  -5   4      802.55      809.58     20.52 o 
  -4  -5   4     1043.73     1066.63     10.47 o 
  -3  -5   4      983.34      954.10      9.84 o 
  -2  -5   4      157.63      135.49      5.02 o 
  -1  -5   4       36.49       59.37      3.16 o 
   0  -5   4        8.80        9.64      1.24 o 
   1  -5   4      972.66      882.43     10.22 o 
   2  -5   4     2306.28     2105.50     24.32 o 
   3  -5   4      162.97      136.01      5.85 o 
   4  -5   4      143.15      133.97      5.77 o 
   5  -5   4     1142.60     1123.99     11.79 o 
   6  -5   4      571.88      559.42     12.66 o 
   7  -5   4      255.77      254.03      4.59 o 
   8  -5   4        4.14        5.47      2.48 o 
   9  -5   4       18.09       18.39      2.08 o 
  -9  -4   4      276.52      280.84     14.30 o 
  -8  -4   4      396.65      361.77     15.66 o 
  -7  -4   4        5.58        4.66      1.02 o 
  -6  -4   4        7.55        5.85      1.05 o 
  -5  -4   4      331.05      339.11      4.27 o 
  -4  -4   4      196.01      205.34      2.54 o 
  -3  -4   4       57.56       42.53      3.06 o 
  -2  -4   4     1020.09      932.94      8.93 o 
  -1  -4   4      665.00      578.71      7.15 o 
   0  -4   4       22.02       24.15      1.31 o 
   1  -4   4       93.64      108.91      3.25 o 
   2  -4   4      209.57      212.20      4.33 o 
   3  -4   4        4.54        3.66      1.43 o 
   4  -4   4     2077.01     1987.50     20.83 o 
   5  -4   4     1016.66     1034.52     10.80 o 
   6  -4   4       90.90       86.08      3.57 o 
   7  -4   4      431.46      438.17      8.50 o 
   8  -4   4       41.73       45.96      2.67 o 
   9  -4   4       14.94       16.03      3.41 o 
  -9  -3   4      130.52      151.75      7.62 o 
  -8  -3   4       73.78       68.84      4.13 o 
  -7  -3   4       99.55       89.37      3.41 o 
  -6  -3   4       31.14       29.41      1.20 o 
  -5  -3   4     1097.06     1092.59     12.72 o 
  -4  -3   4      780.52      750.13     10.09 o 
  -3  -3   4     1441.97     1471.17     13.46 o 
  -2  -3   4     3775.73     4000.48     44.77 o 
  -1  -3   4     2276.73     2146.67     21.41 o 
   0  -3   4      543.04      433.79      4.94 o 
   1  -3   4       54.81       42.21      1.99 o 
   2  -3   4      210.61      264.18      4.92 o 
   3  -3   4       13.78       37.51      9.38 o 
   4  -3   4      122.27      140.78      3.28 o 
   5  -3   4      477.89      480.86     11.78 o 
   6  -3   4      460.71      444.53      6.90 o 
   7  -3   4      102.03      107.05      3.06 o 
   8  -3   4       85.68       95.51      4.15 o 
   9  -3   4      118.47      116.84      3.43 o 
  -9  -2   4        0.27       -0.19      2.79 o 
  -8  -2   4       91.27       80.43      5.39 o 
  -7  -2   4       31.96       23.40      3.53 o 
  -6  -2   4       13.60       13.29      0.44 o 
  -5  -2   4      287.07      265.71      9.84 o 
  -4  -2   4     2286.06     2247.60     34.21 o 
  -3  -2   4     6588.36     7235.75    127.33 o 
  -2  -2   4     3314.22     3398.46    117.30 o 
  -1  -2   4     1959.20     1874.16     19.50 o 
   0  -2   4      699.81      655.64      7.29 o 
   1  -2   4      404.19      391.59      7.34 o 
   2  -2   4      425.01      434.16     10.03 o 
   3  -2   4      845.93      818.87     15.23 o 
   4  -2   4     2016.65     2106.60     21.72 o 
   5  -2   4     1021.66     1045.63     12.44 o 
   6  -2   4       97.29      102.34      3.06 o 
   7  -2   4       15.86       17.74      2.37 o 
   8  -2   4       15.45       13.24      4.22 o 
   9  -2   4        0.09        0.31      1.48 o 
 -10  -1   4        0.44       -2.97      3.90 o 
  -9  -1   4        1.21        0.93      3.16 o 
  -8  -1   4       79.52       92.50      5.57 o 
  -7  -1   4      725.13      747.25     14.86 o 
  -6  -1   4     1005.15      970.88     17.09 o 
  -5  -1   4        3.86        6.32      3.53 o 
  -4  -1   4     1106.05     1264.02      8.96 o 
  -3  -1   4      795.01      804.68      9.75 o 
  -2  -1   4       30.61       28.65      1.64 o 
  -1  -1   4      443.40      388.61      4.86 o 
   0  -1   4      256.61      233.48      4.86 o 
   1  -1   4     2452.94     2398.93     27.06 o 
   2  -1   4     4144.60     4112.11     51.55 o 
   3  -1   4     2556.07     2662.93     32.70 o 
   4  -1   4      811.19      796.94     10.40 o 
   5  -1   4      134.32      112.99      5.62 o 
   6  -1   4       94.78       95.87      5.44 o 
   7  -1   4        3.96        5.40      2.13 o 
   8  -1   4       88.27       85.46      3.39 o 
 -10   0   4       30.90       39.01      5.76 o 
  -9   0   4       97.02      122.22      7.06 o 
  -8   0   4      122.79      137.82      6.32 o 
  -7   0   4      183.70      194.84      6.69 o 
  -6   0   4      869.29      886.74     15.60 o 
  -5   0   4     1669.89     1721.65     27.68 o 
  -4   0   4        2.32        4.10      0.36 o 
  -3   0   4     1910.75     1914.93     18.78 o 
  -2   0   4     2706.98     2472.23     25.55 o 
  -1   0   4     7274.04     7674.93    102.51 o 
   0   0   4     1853.17     1906.51     20.62 o 
   1   0   4      596.68      674.30      7.95 o 
   2   0   4      584.07      596.01      7.68 o 
   3   0   4      683.05      646.28      9.67 o 
   4   0   4       76.39       85.97      2.56 o 
   5   0   4      110.59      110.28      4.89 o 
   6   0   4        0.66        4.36      2.08 o 
   7   0   4      215.47      215.99      5.29 o 
   8   0   4      195.95      177.41      5.61 o 
 -10   1   4       11.00       10.40      4.64 o 
  -9   1   4      170.24      177.38     12.26 o 
  -8   1   4       74.48       67.61      8.36 o 
  -7   1   4        0.09       -0.56      3.90 o 
  -6   1   4       32.20       23.59      5.02 o 
  -5   1   4        3.28        1.11      1.86 o 
  -4   1   4      500.65      595.30      4.47 o 
  -3   1   4       20.63       21.30      3.90 o 
  -2   1   4      336.61      270.78      4.27 o 
  -1   1   4     1887.54     1765.47     18.85 o 
   0   1   4     4393.17     4194.27     52.67 o 
   1   1   4      252.39      236.58      4.14 o 
   2   1   4       86.87      101.77      3.71 o 
   3   1   4      159.16      166.06      3.31 o 
   4   1   4       26.75       23.44      1.80 o 
   5   1   4        2.42        1.69      1.75 o 
   6   1   4      120.14      121.21      3.29 o 
   7   1   4      304.68      286.31      9.01 o 
   8   1   4       84.72       88.87      4.28 o 
 -10   2   4       11.76       10.03      7.43 o 
  -9   2   4        0.76       -1.11      5.20 o 
  -8   2   4      188.28      206.55      7.62 o 
  -7   2   4      565.85      573.20     12.26 o 
  -6   2   4      649.44      698.77     13.00 o 
  -5   2   4     2833.74     2941.27     75.35 o 
  -4   2   4     1532.35     1496.58     12.71 o 
  -3   2   4      151.12      229.68      3.26 o 
  -2   2   4      176.16      239.24      4.64 o 
  -1   2   4        7.54        1.11      2.60 o 
   0   2   4       34.95       52.94      3.34 o 
   1   2   4       28.21       27.27      2.67 o 
   2   2   4      150.07      154.03      4.07 o 
   3   2   4      757.79      759.27      8.39 o 
   4   2   4      433.83      459.80      8.43 o 
   5   2   4      870.33      905.11     12.21 o 
   6   2   4      290.47      280.00      5.73 o 
   7   2   4        1.16        4.01      2.08 o 
 -10   3   4       11.82       19.13      5.02 o 
  -9   3   4       88.19       82.66      6.32 o 
  -8   3   4      677.66      717.34     15.60 o 
  -7   3   4     2056.03     2058.41     43.65 o 
  -6   3   4     1550.02     1538.52     21.67 o 
  -5   3   4      469.12      481.52      4.19 o 
  -4   3   4       63.90       77.44      1.98 o 
  -3   3   4      116.42      122.59      1.83 o 
  -2   3   4        0.37        0.93      1.39 o 
  -1   3   4      105.73      103.64      4.09 o 
   0   3   4     3031.50     2869.36     50.52 o 
   1   3   4     1613.04     1629.71     33.62 o 
   2   3   4      459.33      464.64      6.32 o 
   3   3   4        3.27        3.93      1.06 o 
   4   3   4       74.04       72.98      3.26 o 
   5   3   4      312.39      301.38      5.72 o 
   6   3   4        2.91        1.37      1.78 o 
   7   3   4        4.56        3.67      4.27 o 
 -10   4   4       38.04       39.38      5.76 o 
  -9   4   4      140.65      151.01     11.70 o 
  -8   4   4      299.98      287.90      8.73 o 
  -7   4   4      203.21      196.24      4.93 o 
  -6   4   4      209.13      214.37      3.93 o 
  -5   4   4        2.94        0.91      1.17 o 
  -4   4   4       65.62       77.22      1.90 o 
  -3   4   4       74.10       63.42      1.64 o 
  -2   4   4      469.47      416.38      3.95 o 
  -1   4   4     1827.17     1961.00     21.73 o 
   0   4   4     1264.48     1270.86     23.59 o 
   1   4   4      838.92      806.83     10.22 o 
   2   4   4      698.06      712.13      8.81 o 
   3   4   4      101.22      109.22      4.18 o 
   4   4   4       25.11       26.44      2.46 o 
   5   4   4      559.77      564.24      9.59 o 
   6   4   4      160.62      157.18      5.36 o 
  -9   5   4      143.71      141.54      7.06 o 
  -8   5   4       44.73       44.41      1.31 o 
  -7   5   4      261.96      250.78      3.51 o 
  -6   5   4      402.39      411.79      4.19 o 
  -5   5   4       57.06       58.36      2.12 o 
  -4   5   4      100.36       92.09      2.44 o 
  -3   5   4     1301.95     1351.96     12.58 o 
  -2   5   4     1098.16     1116.76     13.91 o 
  -1   5   4     1093.08     1129.03     11.32 o 
   0   5   4      809.42      869.48     12.78 o 
   1   5   4       54.08       47.72      0.74 o 
   2   5   4      150.15      154.92      1.86 o 
   3   5   4       69.01       61.70      1.49 o 
   4   5   4      451.18      441.04      7.32 o 
   5   5   4      323.23      300.25     15.70 o 
   6   5   4       60.70       68.41      2.51 o 
  -9   6   4        6.40        6.50      5.94 o 
  -8   6   4       42.88       34.12      1.86 o 
  -7   6   4       18.70       18.73      1.71 o 
  -6   6   4       88.63       91.12      2.32 o 
  -5   6   4      382.08      383.44      4.99 o 
  -4   6   4      861.02      891.06     14.67 o 
  -3   6   4      215.39      205.51      3.96 o 
  -2   6   4       13.44        9.08      0.98 o 
  -1   6   4      183.63      192.78      6.13 o 
   0   6   4      462.50      469.17     11.78 o 
   1   6   4       63.26       64.05      3.97 o 
   2   6   4      444.20      444.05     10.68 o 
   3   6   4      471.68      509.28     11.40 o 
   4   6   4      301.63      291.18      7.94 o 
   5   6   4        2.50        2.76      3.75 o 
  -9   7   4      168.32      178.31      7.80 o 
  -8   7   4      223.81      217.96      5.71 o 
  -7   7   4      114.51      113.59      3.19 o 
  -6   7   4       37.27       34.74      1.90 o 
  -5   7   4        2.47        3.14      2.60 o 
  -4   7   4        0.47        1.02      1.05 o 
  -3   7   4      109.90       99.56      2.93 o 
  -2   7   4        3.85        3.53      2.85 o 
  -1   7   4       46.70       45.36      3.52 o 
   0   7   4      694.30      752.04     14.58 o 
   1   7   4      462.08      514.92     10.17 o 
   2   7   4       32.60       38.08      8.36 o 
   3   7   4       98.57       98.88      5.44 o 
   4   7   4       22.94       21.59      4.05 o 
  -8   8   4      164.74      166.35      3.39 o 
  -7   8   4      215.37      210.73      5.95 o 
  -6   8   4        9.57       11.61      1.99 o 
  -5   8   4      103.35       99.45      3.88 o 
  -4   8   4      773.23      801.44     22.47 o 
  -3   8   4      616.25      652.55     10.89 o 
  -2   8   4       88.33      101.59      5.92 o 
  -1   8   4      115.61      107.86      5.00 o 
   0   8   4      135.75      128.38      7.15 o 
   1   8   4       46.97       51.88      4.73 o 
   2   8   4       37.22       35.24      5.06 o 
   3   8   4        5.52        9.27      3.74 o 
  -7   9   4       25.39        6.85      7.71 o 
  -6   9   4       46.53       42.91      3.71 o 
  -5   9   4       63.58       64.82      7.24 o 
  -4   9   4      287.77      281.07      8.36 o 
  -3   9   4      293.45      313.61      7.58 o 
  -2   9   4      330.29      357.92     12.07 o 
  -1   9   4       63.67       67.61      6.29 o 
   0   9   4        7.58        6.55      3.39 o 
   1   9   4       20.28       26.64      4.59 o 
  -5  10   4      228.51      238.90      6.69 o 
  -4  10   4        5.69        5.57      2.89 o 
  -3  10   4        0.26       -1.73      2.85 o 
  -2  10   4       11.54       14.78      6.07 o 
  -1  10   4        6.89        9.45      5.29 o 
   0 -13   5        3.42        1.33      2.75 o 
   1 -13   5        1.72        0.32      1.29 o 
   2 -13   5        2.76        9.25      2.66 o 
   3 -13   5      142.90      134.54      4.63 o 
  -2 -12   5        5.13        3.69      3.25 o 
  -1 -12   5       52.29       49.88      3.93 o 
   0 -12   5        6.04        4.65      2.75 o 
   1 -12   5       37.13       38.43      3.80 o 
   2 -12   5      172.47      182.14      9.64 o 
   3 -12   5      522.28      545.86      8.82 o 
   4 -12   5      288.83      288.11      9.54 o 
   5 -12   5       35.84       31.23      2.68 o 
  -4 -11   5       14.55       15.87      1.83 o 
  -3 -11   5        0.17        1.44      1.11 o 
  -2 -11   5        6.24        6.38      2.94 o 
  -1 -11   5       34.28       44.19      4.83 o 
   0 -11   5      166.85      183.23      5.44 o 
   1 -11   5      881.06      865.23     13.76 o 
   2 -11   5      462.37      460.68     13.03 o 
   3 -11   5       36.37       40.77      2.65 o 
   4 -11   5       10.14        9.43      3.26 o 
   5 -11   5       10.79        9.26      2.74 o 
   6 -11   5        0.43       -1.91      2.42 o 
  -5 -10   5       96.58       91.23      2.98 o 
  -4 -10   5       85.69       92.16      2.87 o 
  -3 -10   5      260.44      264.04      4.25 o 
  -2 -10   5      338.44      320.91      7.37 o 
  -1 -10   5       14.59       15.43      2.56 o 
   0 -10   5       44.74       36.98      3.70 o 
   1 -10   5      144.79      137.48      5.53 o 
   2 -10   5        0.42        1.21      2.50 o 
   3 -10   5        0.08       -0.87      1.96 o 
   4 -10   5       22.35       22.52      2.44 o 
   5 -10   5       47.23       46.69      2.63 o 
   6 -10   5      108.39      111.66      4.33 o 
   7 -10   5       30.71       37.99      3.18 o 
  -6  -9   5      444.88      437.60     10.31 o 
  -5  -9   5      194.05      190.30      4.27 o 
  -4  -9   5       11.89       11.13      1.46 o 
  -3  -9   5      279.44      300.86      5.64 o 
  -2  -9   5      615.36      634.02     12.06 o 
  -1  -9   5       90.98       79.82      3.20 o 
   0  -9   5       79.04       79.66      3.41 o 
   1  -9   5      800.64      757.42     12.13 o 
   2  -9   5      590.68      637.58     12.84 o 
   3  -9   5      222.09      218.62      7.15 o 
   4  -9   5       74.49       74.11      3.24 o 
   5  -9   5       51.45       62.38      2.91 o 
   6  -9   5      115.04      122.20      3.74 o 
   7  -9   5       87.93       93.79      4.14 o 
   8  -9   5       13.19        5.96      3.72 o 
  -7  -8   5      181.47      173.63      6.58 o 
  -6  -8   5      376.79      380.94      6.87 o 
  -5  -8   5      397.50      408.13      6.96 o 
  -4  -8   5      558.00      563.93      7.20 o 
  -3  -8   5       83.53       67.30      3.71 o 
  -2  -8   5      118.71      124.76      3.95 o 
  -1  -8   5      747.74      700.77     14.67 o 
   0  -8   5      791.56      786.72     10.37 o 
   1  -8   5      856.00      854.58     11.35 o 
   2  -8   5     1074.73     1062.02     15.88 o 
   3  -8   5      533.60      519.68      9.01 o 
   4  -8   5       88.95       90.48      6.69 o 
   5  -8   5       40.89       43.89      5.27 o 
   6  -8   5        0.88        3.71      2.55 o 
   7  -8   5        6.21        6.65      2.39 o 
   8  -8   5        9.39        8.01      3.40 o 
  -7  -7   5      114.15      123.35      5.29 o 
  -6  -7   5       75.25       68.94      2.82 o 
  -5  -7   5        1.80        2.14      1.31 o 
  -4  -7   5       99.96      107.33      2.41 o 
  -3  -7   5      125.44      113.15     10.12 o 
  -2  -7   5      128.19      115.90      6.50 o 
  -1  -7   5     1890.75     1787.04     30.18 o 
   0  -7   5     2487.67     2405.73     53.31 o 
   1  -7   5      745.58      740.00     16.62 o 
   2  -7   5      131.05      124.66      3.41 o 
   3  -7   5       16.60       18.71      2.16 o 
   4  -7   5        3.77        8.59      3.66 o 
   5  -7   5       12.33       21.38      5.26 o 
   6  -7   5      135.42      119.67      3.92 o 
   7  -7   5      414.12      410.69      7.15 o 
   8  -7   5      231.15      214.58      8.33 o 
  -8  -6   5       15.78       14.06      1.88 o 
  -7  -6   5       35.46       34.54      1.75 o 
  -6  -6   5      109.27      104.29      3.71 o 
  -5  -6   5      386.83      416.71      5.12 o 
  -4  -6   5      411.11      426.29      5.18 o 
  -3  -6   5      178.22      162.54      3.32 o 
  -2  -6   5      914.29      962.02     10.50 o 
  -1  -6   5      891.13      849.77     20.99 o 
   0  -6   5      290.88      219.13      3.74 o 
   1  -6   5      414.24      387.13      5.45 o 
   2  -6   5      656.85      611.45      7.81 o 
   3  -6   5      108.16      111.70      5.49 o 
   4  -6   5      482.67      451.53      8.12 o 
   5  -6   5      523.36      541.80      7.10 o 
   6  -6   5      804.81      812.35     10.79 o 
   7  -6   5      631.92      623.71     10.09 o 
   8  -6   5       67.13       63.49      3.06 o 
  -8  -5   5      317.98      295.43     16.66 o 
  -7  -5   5      553.79      543.15     16.32 o 
  -6  -5   5       80.96       84.75      6.41 o 
  -5  -5   5       78.03       74.56      2.00 o 
  -4  -5   5      120.78      106.41      2.40 o 
  -3  -5   5     1215.54     1195.41     14.86 o 
  -2  -5   5      464.69      463.30      5.18 o 
  -1  -5   5       31.22       38.78      1.64 o 
   0  -5   5     1346.55     1241.04     13.20 o 
   1  -5   5      271.47      221.85      4.05 o 
   2  -5   5        6.74       10.72      2.69 o 
   3  -5   5       82.04       73.06      2.90 o 
   4  -5   5       73.65       88.59      3.71 o 
   5  -5   5      191.54      202.18      4.14 o 
   6  -5   5      618.15      638.45     11.48 o 
   7  -5   5      137.48      158.96      4.61 o 
   8  -5   5        1.00       -0.03      1.57 o 
  -9  -4   5      159.07      163.83     12.44 o 
  -8  -4   5      212.53      204.19     11.26 o 
  -7  -4   5       36.03       36.94      1.52 o 
  -6  -4   5      335.35      335.89     14.49 o 
  -5  -4   5      165.14      157.63      2.02 o 
  -4  -4   5       15.39       15.52      2.51 o 
  -3  -4   5        1.98        6.04      0.93 o 
  -2  -4   5      459.24      442.43      4.59 o 
  -1  -4   5      918.72      958.29      9.59 o 
   0  -4   5     1023.51     1011.35     11.16 o 
   1  -4   5     2502.59     2429.64     32.78 o 
   2  -4   5     3097.49     2990.90     37.52 o 
   3  -4   5      141.97      133.86      3.93 o 
   4  -4   5       20.45       24.00      2.89 o 
   5  -4   5       57.75       64.87      3.46 o 
   6  -4   5       50.31       55.86      3.09 o 
   7  -4   5       20.42       12.68      2.16 o 
   8  -4   5        0.60        0.89      2.23 o 
  -9  -3   5      328.32      364.43     11.33 o 
  -8  -3   5      133.65      126.68      6.50 o 
  -7  -3   5       15.62       15.37      0.47 o 
  -6  -3   5        0.10        0.80      0.73 o 
  -5  -3   5      142.88      142.84      3.11 o 
  -4  -3   5      214.19      201.21      2.41 o 
  -3  -3   5     1199.33     1138.33     10.92 o 
  -2  -3   5     2154.71     2129.91     23.11 o 
  -1  -3   5     6545.01     6916.56    205.53 o 
   0  -3   5     2270.10     2101.02     25.08 o 
   1  -3   5      987.58     1092.87     13.90 o 
   2  -3   5        1.96        4.63      2.41 o 
   3  -3   5      129.33      147.78      6.69 o 
   4  -3   5       45.30       46.77      3.74 o 
   5  -3   5       72.21       72.52      3.87 o 
   6  -3   5      233.97      264.33     12.83 o 
   7  -3   5      265.97      293.36      6.34 o 
   8  -3   5      142.22      149.05      4.04 o 
  -9  -2   5       28.67       34.92      5.02 o 
  -8  -2   5      101.82      106.99      6.13 o 
  -7  -2   5      162.31      161.78      6.32 o 
  -6  -2   5      146.78      155.84      5.57 o 
  -5  -2   5     1009.58      996.73      7.60 o 
  -4  -2   5     1692.54     1646.36     18.20 o 
  -3  -2   5     1831.57     1948.13     19.62 o 
  -2  -2   5     2653.72     2738.67     30.01 o 
  -1  -2   5      461.62      444.37      5.32 o 
   0  -2   5       74.18       71.36      4.74 o 
   1  -2   5       41.12       27.00      2.03 o 
   2  -2   5      944.06      932.55     12.67 o 
   3  -2   5      853.22      836.61     12.45 o 
   4  -2   5      662.51      652.49      9.92 o 
   5  -2   5      119.51      127.61      4.33 o 
   6  -2   5       47.46       49.13      4.53 o 
   7  -2   5      198.30      198.47      5.26 o 
   8  -2   5      109.78      117.75      4.51 o 
 -10  -1   5       31.19       41.79      6.13 o 
  -9  -1   5        8.39       14.67      4.27 o 
  -8  -1   5       61.47       70.77      5.20 o 
  -7  -1   5      444.06      484.42     11.14 o 
  -6  -1   5      194.63      217.51      6.50 o 
  -5  -1   5      323.27      320.78      9.66 o 
  -4  -1   5     3298.92     3303.74     28.98 o 
  -3  -1   5     1003.67      932.06     13.84 o 
  -2  -1   5       43.90       32.88      1.60 o 
  -1  -1   5        4.02        3.99      1.18 o 
   0  -1   5      829.11      674.45      9.85 o 
   1  -1   5     3573.85     3463.71     42.82 o 
   2  -1   5      711.63      750.07     10.84 o 
   3  -1   5     1057.41     1026.88     13.53 o 
   4  -1   5      876.34      872.29     10.23 o 
   5  -1   5      540.99      557.13     12.45 o 
   6  -1   5      281.53      287.46     11.41 o 
   7  -1   5        2.00        1.04      2.92 o 
   8  -1   5       47.06       44.95      3.61 o 
 -10   0   5       34.99       40.68      6.13 o 
  -9   0   5        4.38        8.73      6.69 o 
  -8   0   5      125.30      140.98     10.40 o 
  -7   0   5     1494.88     1488.18     27.68 o 
  -6   0   5      624.64      641.00     12.44 o 
  -5   0   5       17.91       15.60      2.60 o 
  -4   0   5      299.03      275.86      2.81 o 
  -3   0   5      677.48      713.80     11.52 o 
  -2   0   5      279.92      273.58      4.09 o 
  -1   0   5      660.84      700.95     11.14 o 
   0   0   5      261.20      279.52      4.40 o 
   1   0   5     1340.39     1296.54     15.50 o 
   2   0   5     1044.81     1019.13     14.27 o 
   3   0   5      543.36      521.08     11.33 o 
   4   0   5        2.90        6.34      2.21 o 
   5   0   5      116.21      102.26      3.87 o 
   6   0   5       35.67       36.26      3.47 o 
   7   0   5       34.19       37.14      3.46 o 
   8   0   5       88.91       97.03      7.24 o 
 -10   1   5       53.15       55.72     10.59 o 
  -9   1   5       55.76       75.41     10.03 o 
  -8   1   5       94.18      105.87      5.94 o 
  -7   1   5       23.97       16.90      3.53 o 
  -6   1   5      316.16      320.41     11.33 o 
  -5   1   5       61.35       71.34      1.14 o 
  -4   1   5      479.23      485.93      5.70 o 
  -3   1   5      665.73      613.88      9.10 o 
  -2   1   5     1149.34      907.87     15.32 o 
  -1   1   5     1723.63     1609.09     19.17 o 
   0   1   5      211.71      203.12      3.94 o 
   1   1   5      304.24      293.23      5.98 o 
   2   1   5      148.92      187.12      5.39 o 
   3   1   5        0.30        4.54      1.42 o 
   4   1   5       59.91       54.48      2.88 o 
   5   1   5      178.35      179.66      4.15 o 
   6   1   5      280.13      276.89      6.74 o 
   7   1   5      138.07      129.99      6.04 o 
 -10   2   5       48.60       46.81      6.13 o 
  -9   2   5       60.75       66.12      5.76 o 
  -8   2   5       16.46       15.79      3.90 o 
  -7   2   5     1285.35     1300.20     24.52 o 
  -6   2   5     1905.51     1952.11     20.85 o 
  -5   2   5     1259.59     1266.12     10.38 o 
  -4   2   5      573.86      545.85      7.43 o 
  -3   2   5      480.02      487.36      5.51 o 
  -2   2   5        6.12        4.09      3.16 o 
  -1   2   5        7.28        3.90      2.23 o 
   0   2   5      285.86      248.49      5.20 o 
   1   2   5        1.23        4.42      4.92 o 
   2   2   5     1482.29     1527.23     24.43 o 
   3   2   5      902.47      967.37     11.69 o 
   4   2   5      251.71      246.91      8.92 o 
   5   2   5      337.78      327.22      6.04 o 
   6   2   5       77.05       69.83      5.13 o 
   7   2   5       33.34       28.92      7.71 o 
 -10   3   5        2.38        1.49      3.71 o 
  -9   3   5       35.85       50.71      5.39 o 
  -8   3   5      230.10      245.00     12.44 o 
  -7   3   5      280.87      306.85     12.07 o 
  -6   3   5      463.54      484.49      4.62 o 
  -5   3   5     1665.13     1773.03     16.35 o 
  -4   3   5     1066.65     1113.44     10.36 o 
  -3   3   5      165.64      169.30      2.81 o 
  -2   3   5      814.02      836.40     17.83 o 
  -1   3   5     1624.80     1603.52     32.51 o 
   0   3   5       81.42       65.20      4.64 o 
   1   3   5       94.12      107.92      9.10 o 
   2   3   5      760.87      748.70      8.91 o 
   3   3   5      264.19      267.96      4.55 o 
   4   3   5      453.61      461.91      7.43 o 
   5   3   5       44.68       40.31      3.71 o 
   6   3   5       32.71       39.56      3.78 o 
  -9   4   5       14.45       17.46      4.27 o 
  -8   4   5       25.40       23.03      3.90 o 
  -7   4   5      291.63      280.47      4.82 o 
  -6   4   5      650.95      678.08      7.36 o 
  -5   4   5       10.09        9.79      1.14 o 
  -4   4   5       33.38       32.77      1.45 o 
  -3   4   5      109.94       84.02      1.99 o 
  -2   4   5      879.82      894.55     10.49 o 
  -1   4   5     1297.71     1237.98     23.40 o 
   0   4   5     1969.12     1943.43     37.15 o 
   1   4   5     2235.56     2315.10     46.06 o 
   2   4   5      164.02      162.52      5.48 o 
   3   4   5        3.17        3.60      1.08 o 
   4   4   5       56.46       56.19      4.18 o 
   5   4   5      127.46      120.96      8.82 o 
   6   4   5       57.37       55.97      5.76 o 
  -9   5   5        0.64        2.60      3.16 o 
  -8   5   5        0.83        1.02      0.87 o 
  -7   5   5       31.08       26.13      1.43 o 
  -6   5   5        3.97        4.16      1.32 o 
  -5   5   5       96.59       93.86      2.37 o 
  -4   5   5      193.59      239.73      3.64 o 
  -3   5   5     1036.35     1063.27      9.88 o 
  -2   5   5      398.36      365.72      5.34 o 
  -1   5   5       61.04       53.53      1.64 o 
   0   5   5      258.68      264.87      9.66 o 
   1   5   5      432.80      397.07     13.93 o 
   2   5   5      199.68      184.52      3.81 o 
   3   5   5        1.95        3.61      1.25 o 
   4   5   5      316.96      313.47      5.03 o 
   5   5   5      187.34      169.92     13.28 o 
  -9   6   5        0.29        2.60      3.16 o 
  -8   6   5        2.00        2.58      0.85 o 
  -7   6   5      303.99      307.65      3.81 o 
  -6   6   5      906.01      934.26     11.29 o 
  -5   6   5      102.61      100.93      2.54 o 
  -4   6   5      104.45       99.39      2.52 o 
  -3   6   5       28.93       31.53      2.16 o 
  -2   6   5       13.30        9.23      0.71 o 
  -1   6   5        2.65        0.71      0.75 o 
   0   6   5        1.11        0.43      2.19 o 
   1   6   5       35.87       48.90      8.54 o 
   2   6   5       64.02       72.44      4.69 o 
   3   6   5      145.20      153.06      7.16 o 
   4   6   5       46.38       53.69      5.11 o 
  -8   7   5      113.44      104.77      2.30 o 
  -7   7   5      293.95      282.93      4.92 o 
  -6   7   5      279.23      267.69      6.93 o 
  -5   7   5      296.06      301.59      4.51 o 
  -4   7   5        6.31        7.00      1.53 o 
  -3   7   5      412.69      405.95     12.19 o 
  -2   7   5      544.04      502.65     24.38 o 
  -1   7   5      298.24      306.33      9.04 o 
   0   7   5       16.06       23.87      5.57 o 
   1   7   5       36.37       38.43      4.15 o 
   2   7   5      315.02      318.30      9.99 o 
   3   7   5      163.87      168.65      7.18 o 
  -7   8   5       53.20       52.98      2.44 o 
  -6   8   5        3.44        4.37      1.30 o 
  -5   8   5       20.43       22.32      2.01 o 
  -4   8   5      164.77      141.95      3.46 o 
  -3   8   5       67.67       74.33     10.40 o 
  -2   8   5      170.78      184.84      6.81 o 
  -1   8   5      221.59      224.91     15.60 o 
   0   8   5      174.12      171.45      6.74 o 
   1   8   5      166.39      159.09      6.82 o 
   2   8   5       11.07        7.65      6.29 o 
  -6   9   5        8.67        8.91      1.56 o 
  -5   9   5      247.88      251.43      6.38 o 
  -4   9   5      322.49      335.02      7.85 o 
  -3   9   5      148.61      171.99      6.69 o 
  -2   9   5       93.37      108.03      9.29 o 
  -1   9   5       48.17       54.05      4.90 o 
   0   9   5       91.00       96.65      6.41 o 
   0 -13   6       16.46       20.69      3.80 o 
   1 -13   6        5.00        7.96      3.28 o 
   2 -13   6       32.48       28.71      5.01 o 
   3 -13   6        2.36        3.79      1.92 o 
  -2 -12   6       31.93       32.55      4.35 o 
  -1 -12   6       25.29       21.66      3.33 o 
   0 -12   6        7.02       10.22      3.01 o 
   1 -12   6       94.88       92.90      4.99 o 
   2 -12   6      201.41      210.94     10.43 o 
   3 -12   6      342.74      366.83     10.22 o 
   4 -12   6      220.88      215.32      5.87 o 
   5 -12   6        9.50       11.60      3.35 o 
  -4 -11   6       13.09        6.75      2.96 o 
  -3 -11   6       31.96       26.05     17.74 o 
  -2 -11   6      135.86      133.86      5.59 o 
  -1 -11   6      355.85      348.81      7.40 o 
   0 -11   6      291.04      288.65      7.88 o 
   1 -11   6       22.52       22.04      3.22 o 
   2 -11   6       48.64       51.50      4.92 o 
   3 -11   6      218.40      230.36     15.42 o 
   4 -11   6       25.19       28.27      6.21 o 
   5 -11   6        7.26        7.34      2.33 o 
   6 -11   6        2.49        2.82      2.27 o 
  -5 -10   6      105.40      100.52      4.10 o 
  -4 -10   6      267.01      271.34      4.80 o 
  -3 -10   6      111.60      105.48      6.16 o 
  -2 -10   6       16.15       17.24      2.62 o 
  -1 -10   6      275.23      297.65      6.23 o 
   0 -10   6      386.77      387.50      7.34 o 
   1 -10   6       70.69       74.30      4.37 o 
   2 -10   6        3.27        3.62      2.81 o 
   3 -10   6      187.40      185.37      5.32 o 
   4 -10   6      163.75      165.59      6.29 o 
   5 -10   6        0.84        3.00      2.38 o 
   6 -10   6       12.17       16.32      2.99 o 
   7 -10   6       58.96       63.52      3.85 o 
  -6  -9   6       96.03      104.69      5.57 o 
  -5  -9   6      288.96      296.35      6.32 o 
  -4  -9   6      572.95      581.98      7.25 o 
  -3  -9   6      327.64      326.84      8.25 o 
  -2  -9   6      444.90      434.80      7.00 o 
  -1  -9   6       54.52       49.28      3.99 o 
   0  -9   6       84.30       91.10      3.60 o 
   1  -9   6      186.45      179.55      4.65 o 
   2  -9   6      118.66      104.19      4.81 o 
   3  -9   6      315.56      309.04      6.36 o 
   4  -9   6      262.94      270.60      6.78 o 
   5  -9   6      254.24      262.94      5.42 o 
   6  -9   6      240.27      229.93      5.27 o 
   7  -9   6       66.74       70.28      3.53 o 
  -7  -8   6      231.73      223.04     11.79 o 
  -6  -8   6      224.55      229.70      8.45 o 
  -5  -8   6      164.98      161.46      3.27 o 
  -4  -8   6       13.89       17.85      4.09 o 
  -3  -8   6       30.63       32.25      3.16 o 
  -2  -8   6      323.12      332.60      6.24 o 
  -1  -8   6       51.02       55.82      5.20 o 
   0  -8   6      352.39      330.29      7.62 o 
   1  -8   6     1478.43     1463.94     18.31 o 
   2  -8   6      789.18      771.48     19.78 o 
   3  -8   6      214.64      200.71     12.54 o 
   4  -8   6      116.24      119.04      5.17 o 
   5  -8   6       36.98       41.31      2.85 o 
   6  -8   6        6.09        6.50      2.60 o 
   7  -8   6        1.35        1.86      2.33 o 
   8  -8   6       30.87       33.38     10.63 o 
  -7  -7   6        1.56        1.76      1.84 o 
  -6  -7   6       18.31       15.06      3.06 o 
  -5  -7   6       12.77       10.67      1.68 o 
  -4  -7   6       47.38       45.06      4.64 o 
  -3  -7   6       33.55       42.31      3.33 o 
  -2  -7   6      201.76      177.25      3.46 o 
  -1  -7   6      381.16      391.24      6.56 o 
   0  -7   6      881.47      903.87     12.31 o 
   1  -7   6      647.91      633.19     11.42 o 
   2  -7   6      620.69      695.07     69.93 o 
   3  -7   6      496.77      525.25      9.58 o 
   4  -7   6      144.47      152.18      5.98 o 
   5  -7   6      303.96      281.48      7.90 o 
   6  -7   6      485.27      497.20      7.68 o 
   7  -7   6       89.88       91.69      4.31 o 
   8  -7   6       31.86       30.90      3.95 o 
  -8  -6   6       53.65       46.41      1.92 o 
  -7  -6   6        9.52       11.30      5.02 o 
  -6  -6   6      508.17      499.96     23.40 o 
  -5  -6   6      760.70      789.34      9.21 o 
  -4  -6   6       56.36       56.54      2.27 o 
  -3  -6   6      132.65      107.72      3.73 o 
  -2  -6   6      341.99      340.66      5.40 o 
  -1  -6   6     1315.64     1247.71     14.11 o 
   0  -6   6      655.01      568.37      7.28 o 
   1  -6   6       47.87       42.42      2.54 o 
   2  -6   6        1.50        1.65      1.78 o 
   3  -6   6      153.38      138.46      5.36 o 
   4  -6   6      269.73      271.63      8.45 o 
   5  -6   6      136.27      148.17      3.94 o 
   6  -6   6       22.61       27.99      2.65 o 
   7  -6   6      146.24      157.84      5.20 o 
   8  -6   6      247.92      242.55      7.24 o 
  -8  -5   6       21.71       19.96      1.22 o 
  -7  -5   6       68.64       68.99      6.13 o 
  -6  -5   6      150.32      140.46      3.43 o 
  -5  -5   6      312.57      312.81      5.07 o 
  -4  -5   6      850.78      921.29     10.95 o 
  -3  -5   6      673.77      634.20      6.83 o 
  -2  -5   6      120.15      106.76      3.34 o 
  -1  -5   6        1.10        8.11      5.20 o 
   0  -5   6      520.36      538.38      7.13 o 
   1  -5   6       92.57      104.24      3.99 o 
   2  -5   6      378.63      383.08      7.43 o 
   3  -5   6     1153.15     1160.50     15.28 o 
   4  -5   6      699.58      720.81     12.38 o 
   5  -5   6        6.49        5.59      2.17 o 
   6  -5   6       11.58        8.11      2.78 o 
   7  -5   6       76.30       73.95      3.74 o 
   8  -5   6       42.49       69.01     17.27 o 
  -9  -4   6      125.80      137.08     12.26 o 
  -8  -4   6      451.29      496.31     18.20 o 
  -7  -4   6      439.04      461.15     21.07 o 
  -6  -4   6      121.86      147.78     13.75 o 
  -5  -4   6       34.85       34.58      1.16 o 
  -4  -4   6      339.66      300.77      8.73 o 
  -3  -4   6       61.41       66.08      1.78 o 
  -2  -4   6      230.66      208.36      3.58 o 
  -1  -4   6      283.79      263.43      4.01 o 
   0  -4   6     2351.60     2321.95     27.05 o 
   1  -4   6     5716.24     5806.15    107.17 o 
   2  -4   6     1400.13     1425.64     19.07 o 
   3  -4   6       90.38      110.12      3.70 o 
   4  -4   6        1.34        1.73      1.96 o 
   5  -4   6       14.29       13.92      2.09 o 
   6  -4   6       42.73       52.76      2.91 o 
   7  -4   6        4.78        6.57      2.91 o 
   8  -4   6       90.59       96.19      4.73 o 
  -9  -3   6      117.65      127.61     11.89 o 
  -8  -3   6       58.67       65.38      5.57 o 
  -7  -3   6      305.11      313.91      9.10 o 
  -6  -3   6      600.09      601.07     28.33 o 
  -5  -3   6        1.45        1.90      0.86 o 
  -4  -3   6     1121.35     1098.20     11.74 o 
  -3  -3   6     1771.81     1716.27     19.35 o 
  -2  -3   6     1280.13     1203.16     13.46 o 
  -1  -3   6      446.79      387.81     13.93 o 
   0  -3   6      304.39      329.43      6.22 o 
   1  -3   6     1123.74     1121.32     14.05 o 
   2  -3   6      455.63      397.60      9.52 o 
   3  -3   6       76.06       87.01      7.71 o 
   4  -3   6      186.64      169.46      6.10 o 
   5  -3   6      104.15      112.29      4.18 o 
   6  -3   6      117.65      136.05      7.42 o 
   7  -3   6      161.91      158.00      5.59 o 
   8  -3   6       54.29       53.51      3.28 o 
  -9  -2   6       29.04       30.09      8.54 o 
  -8  -2   6       18.16       18.95      4.27 o 
  -7  -2   6       37.72       40.86      4.46 o 
  -6  -2   6      407.13      444.48     10.22 o 
  -5  -2   6     1159.94     1185.89     12.28 o 
  -4  -2   6      697.49      710.49     10.40 o 
  -3  -2   6      243.58      248.26      3.97 o 
  -2  -2   6     1727.89     1616.71     18.43 o 
  -1  -2   6     2350.88     2183.92     25.22 o 
   0  -2   6      418.05      441.08      7.04 o 
   1  -2   6      488.66      528.27      7.71 o 
   2  -2   6      514.23      432.52      8.24 o 
   3  -2   6      269.60      260.04      5.94 o 
   4  -2   6      169.32      175.14      5.31 o 
   5  -2   6      200.86      204.61      5.97 o 
   6  -2   6      486.39      514.22      9.45 o 
   7  -2   6      242.36      256.80      8.56 o 
   8  -2   6       77.02       75.97      4.63 o 
  -9  -1   6       92.20       94.91     10.96 o 
  -8  -1   6       26.20       33.99      7.62 o 
  -7  -1   6      123.45      124.82      5.94 o 
  -6  -1   6      980.24     1055.39     19.50 o 
  -5  -1   6     1220.72     1180.58     22.37 o 
  -4  -1   6      214.27      171.12     10.77 o 
  -3  -1   6      108.40      126.86      3.14 o 
  -2  -1   6      222.33      317.03      4.27 o 
  -1  -1   6      196.98      181.64      3.48 o 
   0  -1   6      105.30      122.97      4.99 o 
   1  -1   6       41.58       43.57      2.63 o 
   2  -1   6      962.36      922.54     14.77 o 
   3  -1   6     1333.78     1362.61     18.78 o 
   4  -1   6      427.85      444.16     24.05 o 
   5  -1   6      366.20      355.04      8.04 o 
   6  -1   6        1.81        4.95      2.79 o 
   7  -1   6        5.43        4.91      2.52 o 
 -10   0   6      165.93      159.93     14.67 o 
  -9   0   6      282.01      324.31     11.14 o 
  -8   0   6      250.23      265.80      8.92 o 
  -7   0   6      433.46      440.21     15.42 o 
  -6   0   6       14.09       16.72      3.34 o 
  -5   0   6      137.19      125.28      4.18 o 
  -4   0   6       21.00       14.21      1.12 o 
  -3   0   6      623.29      650.26      8.47 o 
  -2   0   6       63.42       59.57      2.79 o 
  -1   0   6     1877.47     1821.71     22.39 o 
   0   0   6     1357.45     1147.96     16.68 o 
   1   0   6      182.54      157.36      5.11 o 
   2   0   6      264.90      236.37      5.45 o 
   3   0   6      116.22      106.18      5.12 o 
   4   0   6      332.66      322.33      5.65 o 
   5   0   6       25.61       29.90      3.07 o 
   6   0   6      112.74      109.96      4.07 o 
   7   0   6       56.19       66.58      4.34 o 
 -10   1   6      182.17      196.89     10.03 o 
  -9   1   6       46.89       53.87      5.76 o 
  -8   1   6        6.17        4.83      3.34 o 
  -7   1   6       21.86       28.23      3.90 o 
  -6   1   6       11.49        7.50      0.42 o 
  -5   1   6      726.44      727.87      9.24 o 
  -4   1   6     1667.61     1693.55     30.18 o 
  -3   1   6     1567.91     1619.31     18.06 o 
  -2   1   6     2514.60     2543.57     30.53 o 
  -1   1   6      157.76      156.18      4.29 o 
   0   1   6       13.16       28.12      2.95 o 
   1   1   6      640.84      638.92     10.75 o 
   2   1   6      340.90      354.46     10.17 o 
   3   1   6       86.51       86.31      6.97 o 
   4   1   6      383.01      410.01      6.53 o 
   5   1   6      384.94      396.50      8.13 o 
   6   1   6       24.98       24.65      2.94 o 
   7   1   6       81.92       90.82      9.01 o 
 -10   2   6       85.31       83.77      7.43 o 
  -9   2   6        3.71        4.83      3.71 o 
  -8   2   6       73.99       60.92      5.20 o 
  -7   2   6      178.28      181.66     10.40 o 
  -6   2   6       31.03       33.05      1.97 o 
  -5   2   6      395.40      393.61      4.29 o 
  -4   2   6     1482.62     1589.19     18.69 o 
  -3   2   6     3222.99     3363.44     59.44 o 
  -2   2   6      871.73      837.52     15.05 o 
  -1   2   6       21.37       18.94      2.23 o 
   0   2   6      204.81      211.29      4.99 o 
   1   2   6      288.53      296.58      7.71 o 
   2   2   6       88.39       77.98      5.20 o 
   3   2   6       54.09       49.16      3.74 o 
   4   2   6      412.45      409.23     12.82 o 
   5   2   6      123.94      121.80      5.31 o 
   6   2   6      104.96      101.35      7.34 o 
  -9   3   6        7.62        8.17      6.69 o 
  -8   3   6        1.75        1.67      2.97 o 
  -7   3   6       12.59       15.84      0.80 o 
  -6   3   6     1175.50     1164.46     10.56 o 
  -5   3   6     1629.55     1645.55     15.94 o 
  -4   3   6      419.67      435.86      4.79 o 
  -3   3   6       13.65       14.62      1.56 o 
  -2   3   6      153.97      143.58      8.17 o 
  -1   3   6       74.55       67.80      4.64 o 
   0   3   6      387.10      377.99     10.40 o 
   1   3   6      881.74      886.37     25.82 o 
   3   3   6      449.96      445.99      8.45 o 
   4   3   6       87.12       72.35      3.85 o 
   5   3   6        3.00        2.92      1.73 o 
  -9   4   6       82.98       98.07      6.50 o 
  -8   4   6        5.83       10.59      5.76 o 
  -7   4   6       27.34       29.90      1.59 o 
  -6   4   6      205.32      206.95      2.70 o 
  -5   4   6      176.17      182.33      3.04 o 
  -4   4   6       20.48       23.73      1.39 o 
  -3   4   6      245.59      257.01      9.44 o 
  -2   4   6      667.08      718.09      8.45 o 
  -1   4   6     2068.29     2002.50     39.19 o 
   0   4   6      410.99      392.10     11.70 o 
   1   4   6       10.49        7.62      4.27 o 
   2   4   6      216.81      196.73      8.45 o 
   3   4   6      484.57      454.67      7.62 o 
   4   4   6       16.92       15.46      3.16 o 
   5   4   6        5.19        7.83      2.64 o 
  -9   5   6       20.52       21.92      4.27 o 
  -8   5   6       19.27       20.11      2.64 o 
  -7   5   6       24.69       25.94      1.91 o 
  -6   5   6       75.82       73.06      2.19 o 
  -5   5   6      401.43      419.15      4.74 o 
  -4   5   6      597.30      585.28      6.13 o 
  -3   5   6       37.26       24.65      2.64 o 
  -2   5   6       38.65       38.06      2.54 o 
  -1   5   6      116.72      114.30      6.41 o 
   0   5   6       18.76       17.46      4.83 o 
   1   5   6      203.55      188.82      8.64 o 
   2   5   6      162.96      148.82      3.34 o 
   3   5   6       53.45       50.38      8.73 o 
   4   5   6      104.26      101.79      9.84 o 
  -8   6   6      104.02      112.26      4.26 o 
  -7   6   6      262.25      271.27      6.81 o 
  -6   6   6      223.83      214.58      4.22 o 
  -5   6   6      471.96      459.87      5.64 o 
  -4   6   6      585.29      584.68      8.07 o 
  -3   6   6       61.81       63.69      4.33 o 
  -2   6   6       11.23       13.97      2.33 o 
  -1   6   6      302.60      299.75      7.65 o 
   0   6   6       60.81       80.93     10.87 o 
   1   6   6        1.24        0.03      2.50 o 
   2   6   6       60.28       67.14      6.00 o 
   3   6   6      139.31      158.24     18.67 o 
  -7   7   6      379.94      377.25      5.47 o 
  -6   7   6      398.87      395.32      7.81 o 
  -5   7   6       86.94       82.51      3.13 o 
  -4   7   6       22.21       26.16      1.94 o 
  -3   7   6        1.94        4.87      1.30 o 
  -2   7   6        1.72        0.75      0.73 o 
  -1   7   6       58.73       69.27      4.46 o 
   0   7   6      232.19      255.21      8.70 o 
   1   7   6      444.47      421.55     13.09 o 
   2   7   6      127.63      117.13     10.49 o 
  -6   8   6        3.26        2.79      1.52 o 
  -5   8   6        0.12       -0.08      1.23 o 
  -4   8   6        1.26        1.35      1.34 o 
  -3   8   6       90.59      106.33      4.86 o 
  -2   8   6      362.64      355.72     12.90 o 
  -1   8   6      243.09      248.79      7.85 o 
   0   8   6      208.84      212.00      7.90 o 
   1 -13   7        0.72        6.47      3.28 o 
   2 -13   7       63.41       67.60      5.05 o 
  -2 -12   7       27.71       18.80      5.29 o 
  -1 -12   7        1.14       -0.94      2.35 o 
   0 -12   7       41.73       39.56      3.86 o 
   1 -12   7      170.55      167.17      7.35 o 
   2 -12   7      125.65      141.96      6.88 o 
   3 -12   7      118.51      129.25      5.77 o 
   4 -12   7      171.83      177.79      4.97 o 
  -4 -11   7        4.37        3.29      1.71 o 
  -3 -11   7      279.87      257.44      7.23 o 
  -2 -11   7      109.97      103.17      4.39 o 
  -1 -11   7        2.80        4.02      2.43 o 
   0 -11   7       10.83       13.02      3.44 o 
   1 -11   7      103.41      113.13      5.84 o 
   2 -11   7      111.07      125.07      7.80 o 
   3 -11   7       95.82      103.05      4.92 o 
   4 -11   7       23.59       24.69      4.66 o 
   5 -11   7        2.86        4.94      2.90 o 
  -5 -10   7        0.57        1.85      1.67 o 
  -4 -10   7       96.79       97.37      6.04 o 
  -3 -10   7      292.38      293.98      8.98 o 
  -2 -10   7      349.99      346.15      6.74 o 
  -1 -10   7      496.36      483.88      9.58 o 
   0 -10   7      432.05      442.29      8.06 o 
   1 -10   7        4.98        2.35      2.16 o 
   2 -10   7       46.61       47.73      5.83 o 
   3 -10   7       19.38       11.53      2.82 o 
   4 -10   7        7.44        3.93      2.85 o 
   5 -10   7       62.00       61.64      4.12 o 
   6 -10   7      162.79      167.83      5.15 o 
  -6  -9   7      137.30      137.73     10.22 o 
  -5  -9   7      373.19      361.96      6.11 o 
  -4  -9   7      274.49      272.01      5.23 o 
  -3  -9   7       29.24       31.33      3.06 o 
  -2  -9   7        4.52        6.65      2.44 o 
  -1  -9   7      113.02      104.10      3.73 o 
   0  -9   7      350.95      334.49      7.23 o 
   1  -9   7       89.68       88.59      3.80 o 
   2  -9   7       47.93       52.21      4.19 o 
   3  -9   7      695.74      721.68     12.58 o 
   4  -9   7      511.62      532.22     19.87 o 
   5  -9   7      230.77      223.56      6.10 o 
   6  -9   7       54.11       58.10      3.57 o 
   7  -9   7        1.32        3.19      2.20 o 
  -7  -8   7       73.16       83.93      3.94 o 
  -6  -8   7       51.64       58.19      2.67 o 
  -5  -8   7      157.07      148.20      2.93 o 
  -4  -8   7       94.14      109.02      3.54 o 
  -3  -8   7       70.35       70.15      4.25 o 
  -2  -8   7       33.40       31.86      2.35 o 
  -1  -8   7      147.66      141.87      4.35 o 
   0  -8   7      361.07      342.19      6.02 o 
   1  -8   7      213.02      217.26      5.05 o 
   2  -8   7      250.09      249.43      6.29 o 
   3  -8   7      254.35      276.84     13.09 o 
   4  -8   7      266.30      311.33      7.45 o 
   5  -8   7      127.38      135.89      5.36 o 
   6  -8   7        3.55        5.04      2.51 o 
   7  -8   7       41.50       39.39     12.04 o 
  -7  -7   7      115.81      110.89     10.22 o 
  -6  -7   7      254.92      261.15      8.63 o 
  -5  -7   7        0.54        0.55      0.99 o 
  -4  -7   7      188.46      203.00      3.60 o 
  -3  -7   7      251.45      259.81      5.01 o 
  -2  -7   7      227.75      211.52      3.99 o 
  -1  -7   7      209.81      192.55      5.97 o 
   0  -7   7      889.31      858.92     11.16 o 
   1  -7   7     2603.07     2632.61     37.43 o 
   2  -7   7      983.73      993.45     14.35 o 
   3  -7   7        1.38        2.13      2.41 o 
   4  -7   7       13.91       14.63      2.94 o 
   5  -7   7      211.11      205.35      6.20 o 
   6  -7   7       84.67       78.82      4.08 o 
   7  -7   7        2.88        2.21      2.16 o 
  -8  -6   7        0.53        0.37      2.97 o 
  -7  -6   7        1.44        1.43      1.73 o 
  -6  -6   7        0.36       -0.48      0.80 o 
  -5  -6   7       91.06       86.56      2.14 o 
  -4  -6   7      163.66      144.44      2.75 o 
  -3  -6   7      722.16      739.49      9.41 o 
  -2  -6   7      849.55      872.24     10.17 o 
  -1  -6   7      241.21      212.49      4.28 o 
   0  -6   7        8.35        6.66      2.88 o 
   1  -6   7      160.20      172.65      4.46 o 
   2  -6   7       11.92        6.44      2.32 o 
   3  -6   7       18.90       19.50      2.90 o 
   4  -6   7       74.98       76.44      5.08 o 
   5  -6   7      530.43      529.77     20.15 o 
   6  -6   7      151.99      157.78      6.13 o 
   7  -6   7       25.46       27.12      3.52 o 
  -8  -5   7        1.32        2.23      3.34 o 
  -7  -5   7       56.02       50.99      3.08 o 
  -6  -5   7      860.02      891.35     22.99 o 
  -5  -5   7     1043.85     1063.04     12.54 o 
  -4  -5   7      523.25      517.60      6.89 o 
  -3  -5   7      146.72      135.62      2.85 o 
  -2  -5   7        2.39        2.60      2.23 o 
  -1  -5   7        0.27        2.91      1.47 o 
   0  -5   7       38.09       44.22      5.02 o 
   1  -5   7      394.26      405.43     11.98 o 
   2  -5   7     1541.87     1531.53     24.04 o 
   3  -5   7      801.05      790.93     19.04 o 
   4  -5   7      301.21      323.16     14.67 o 
   5  -5   7        2.28        2.94      1.94 o 
   6  -5   7       43.76       48.78      4.67 o 
   7  -5   7      119.48      125.27      5.09 o 
  -9  -4   7      136.81      140.79      8.17 o 
  -8  -4   7      275.61      307.22     15.23 o 
  -7  -4   7      187.93      175.93     15.14 o 
  -6  -4   7      195.90      170.98      2.69 o 
  -5  -4   7      508.44      498.10      5.26 o 
  -4  -4   7      378.55      373.19      5.06 o 
  -3  -4   7      224.51      246.67      5.20 o 
  -2  -4   7      221.66      225.65      9.84 o 
  -1  -4   7      100.00       89.83      2.63 o 
   0  -4   7      734.52      697.61     10.03 o 
   1  -4   7      651.47      673.89      9.31 o 
   2  -4   7      336.43      305.98      6.06 o 
   3  -4   7     1071.71     1065.76     14.97 o 
   4  -4   7      247.01      250.14      8.66 o 
   5  -4   7       14.78       14.89      2.53 o 
   6  -4   7        6.99        5.60      2.41 o 
   7  -4   7       49.73       55.30      3.81 o 
  -9  -3   7      189.51      215.65      9.47 o 
  -8  -3   7      400.62      451.17     18.39 o 
  -7  -3   7      358.82      388.76     10.77 o 
  -6  -3   7        9.22        8.32      0.86 o 
  -5  -3   7      351.62      364.69      3.70 o 
  -4  -3   7      808.38      817.51      9.73 o 
  -3  -3   7      345.14      329.98      9.57 o 
  -2  -3   7        9.83       12.42      2.14 o 
  -1  -3   7      299.43      287.95      4.55 o 
   0  -3   7     2137.48     2171.03     28.60 o 
   1  -3   7      612.93      593.01     12.44 o 
   2  -3   7       48.25       57.39      4.36 o 
   3  -3   7       12.18       10.68      2.89 o 
   4  -3   7       28.56       25.50      3.46 o 
   5  -3   7        5.05        4.09      2.32 o 
   6  -3   7      182.84      171.00      5.01 o 
   7  -3   7      182.58      189.15      8.64 o 
  -9  -2   7       20.84       26.56      5.20 o 
  -8  -2   7       47.21       65.75      9.47 o 
  -7  -2   7      117.27      109.77      9.66 o 
  -6  -2   7        1.93        1.14      0.44 o 
  -5  -2   7      134.82      141.98      2.45 o 
  -4  -2   7     2004.54     1972.84     21.52 o 
  -3  -2   7     1553.20     1506.71     17.07 o 
  -2  -2   7     2933.84     2818.16     34.41 o 
  -1  -2   7      811.80      844.39     10.83 o 
   0  -2   7      443.78      432.18      6.89 o 
   1  -2   7      104.40      124.52      4.14 o 
   2  -2   7       28.86       34.60      3.22 o 
   3  -2   7      382.53      363.51      7.75 o 
   4  -2   7      403.93      405.33     10.29 o 
   5  -2   7      490.50      521.25      8.22 o 
   6  -2   7      170.90      173.60      5.36 o 
   7  -2   7       29.02       32.67      3.30 o 
  -9  -1   7       70.21       80.24      6.87 o 
  -8  -1   7      449.29      476.43     13.00 o 
  -7  -1   7      293.69      327.47     14.30 o 
  -6  -1   7        7.97       13.55      0.55 o 
  -5  -1   7      216.73      200.56      4.87 o 
  -4  -1   7       94.41       83.99      2.45 o 
  -3  -1   7      282.06      292.20      4.82 o 
  -2  -1   7     1423.27     1340.75     17.00 o 
  -1  -1   7      555.90      555.04      7.75 o 
   0  -1   7      124.10      114.69      4.27 o 
   1  -1   7     1201.60     1122.57     16.77 o 
   2  -1   7     1228.04     1214.98     19.19 o 
   3  -1   7      223.99      212.99     10.96 o 
   4  -1   7      251.62      238.68      6.97 o 
   5  -1   7      190.10      192.12      5.20 o 
   6  -1   7        0.89        1.00      1.93 o 
   7  -1   7        1.07       -0.44      2.45 o 
  -9   0   7      340.10      376.13     12.82 o 
  -8   0   7      155.31      167.73      7.80 o 
  -7   0   7       13.26       13.75      3.71 o 
  -6   0   7      118.46      128.55      6.17 o 
  -5   0   7      707.28      751.34      9.58 o 
  -4   0   7       11.91       10.85      1.24 o 
  -3   0   7      460.05      417.30      6.28 o 
  -2   0   7     1351.20     1341.48     17.34 o 
  -1   0   7      759.28      767.78     10.37 o 
   0   0   7      300.54      277.05      5.58 o 
   1   0   7      357.94      364.59      7.03 o 
   2   0   7      375.16      386.76      9.21 o 
   3   0   7      291.75      289.38      8.58 o 
   4   0   7      272.74      270.10      5.77 o 
   5   0   7       27.18       27.02      3.35 o 
   6   0   7       77.73       87.70      3.80 o 
  -9   1   7      160.64      176.27      8.73 o 
  -8   1   7      112.86      127.42      6.87 o 
  -7   1   7       44.71       39.56      4.46 o 
  -6   1   7       24.82       25.34      1.55 o 
  -5   1   7      350.85      331.00      4.92 o 
  -4   1   7       10.62       10.22      3.16 o 
  -3   1   7      708.51      730.78     10.22 o 
  -2   1   7     2241.34     2287.09     28.89 o 
  -1   1   7     2522.21     2462.64     31.91 o 
   0   1   7      852.09      797.29     12.99 o 
   1   1   7      107.34      102.57      5.29 o 
   2   1   7      221.86      235.95      6.50 o 
   3   1   7       46.25       43.52      5.09 o 
   4   1   7        1.15       -1.88      2.45 o 
   5   1   7       23.05       23.87      2.57 o 
   6   1   7       51.50       47.41      3.62 o 
  -9   2   7        1.02        5.39      3.90 o 
  -8   2   7       11.75        9.29      3.71 o 
  -7   2   7        0.97        0.74      0.48 o 
  -6   2   7        4.54        9.88      1.80 o 
  -5   2   7      258.09      270.61      6.69 o 
  -4   2   7     2008.32     2111.89     28.60 o 
  -3   2   7     2036.85     1993.95     35.66 o 
  -2   2   7       24.88       31.58      5.94 o 
  -1   2   7        3.17        1.24      2.36 o 
   0   2   7       67.93       67.35      3.81 o 
   1   2   7       49.81       49.95      3.94 o 
   2   2   7        1.11        0.46      2.43 o 
   3   2   7      161.25      165.17      3.70 o 
   4   2   7      406.53      402.87      9.94 o 
   5   2   7       76.84       76.79      8.82 o 
  -9   3   7       89.24       93.06      6.69 o 
  -8   3   7      312.62      337.31     10.03 o 
  -7   3   7      446.99      451.84     12.11 o 
  -6   3   7       71.36       69.32      1.60 o 
  -5   3   7       70.45       60.71      2.28 o 
  -4   3   7     1110.35     1112.95     26.93 o 
  -3   3   7       46.20       61.11      6.50 o 
  -2   3   7       84.03       81.73      7.99 o 
  -1   3   7      230.95      227.54      8.17 o 
   0   3   7      772.67      797.02     18.57 o 
   1   3   7      545.29      552.77     15.23 o 
   2   3   7      136.29      140.98     13.56 o 
   3   3   7      149.84      138.06      3.47 o 
   4   3   7      125.88      113.65      3.61 o 
   5   3   7       86.47       79.39      4.80 o 
  -9   4   7       66.47       63.52      9.66 o 
  -8   4   7       51.66       58.32      5.02 o 
  -7   4   7      121.13      125.32      2.68 o 
  -6   4   7      248.88      246.90      3.63 o 
  -5   4   7      182.91      171.08      3.46 o 
  -4   4   7      220.11      233.21      6.20 o 
  -3   4   7      425.84      414.16      5.84 o 
  -2   4   7       15.90        6.50      3.53 o 
  -1   4   7       46.23       32.69      5.02 o 
   0   4   7      211.32      210.82      9.29 o 
   1   4   7      551.16      501.32     22.29 o 
   2   4   7      300.34      282.16      5.65 o 
   3   4   7       39.63       37.87      2.51 o 
   4   4   7        0.97       -1.02      2.88 o 
  -8   5   7        0.16        5.57      5.20 o 
  -7   5   7      100.29       94.89      2.50 o 
  -6   5   7      121.76      122.93      3.14 o 
  -5   5   7      114.78      127.68      4.23 o 
  -4   5   7      188.09      176.97      3.47 o 
  -3   5   7       77.79       94.27      2.78 o 
  -2   5   7      419.43      427.65      9.75 o 
  -1   5   7      351.65      316.56      8.73 o 
   0   5   7       82.55       96.40      7.80 o 
   1   5   7       13.81       10.86      1.60 o 
   2   5   7       47.35       41.93      2.14 o 
   3   5   7        0.47       -0.56      4.83 o 
  -7   6   7       65.90       64.01      2.77 o 
  -6   6   7      323.60      314.19      4.80 o 
  -5   6   7      631.90      657.47      8.87 o 
  -4   6   7      163.14      151.65      4.67 o 
  -3   6   7       98.66       92.51      4.16 o 
  -2   6   7       93.04       96.25      3.80 o 
  -1   6   7       18.49       21.86      1.37 o 
   0   6   7        2.41        4.18      5.11 o 
   1   6   7      147.78      152.27      6.78 o 
   2   6   7      105.44      100.29     15.70 o 
  -6   7   7       48.94       48.32      2.97 o 
  -5   7   7       18.67       15.69      1.63 o 
  -4   7   7       92.65       91.43      2.37 o 
  -3   7   7      163.36      155.72      3.14 o 
  -2   7   7       25.36       27.26      6.02 o 
  -1   7   7      245.49      248.27      7.63 o 
   0   7   7      305.89      293.99      9.02 o 
  -4   8   7       48.39       49.83      4.99 o 
  -3   8   7      102.28      111.24      7.06 o 
  -2 -12   8        2.91        0.95      2.64 o 
  -1 -12   8       38.90       41.02      3.90 o 
   0 -12   8        0.34        0.19      2.62 o 
   1 -12   8        0.66        4.90      3.60 o 
   2 -12   8       35.27       35.92      4.97 o 
   3 -12   8      129.04      140.45      9.75 o 
   4 -12   8      174.40      199.96     10.96 o 
  -3 -11   8        1.58        0.25      2.14 o 
  -2 -11   8       34.35       30.11     20.43 o 
  -1 -11   8      111.66      119.51      4.78 o 
   0 -11   8       91.90       89.94      4.52 o 
   1 -11   8      103.91      104.21      7.74 o 
   2 -11   8       73.60       76.77     11.52 o 
   3 -11   8       58.99       60.00      6.47 o 
   4 -11   8       42.50       52.64      5.71 o 
   5 -11   8       18.40       26.42      3.69 o 
  -5 -10   8        8.84        6.82      1.60 o 
  -4 -10   8      171.93      174.44      4.57 o 
  -3 -10   8      505.78      507.83     10.09 o 
  -2 -10   8      516.74      507.14      8.86 o 
  -1 -10   8       92.80       93.92      4.12 o 
   0 -10   8       12.26       10.77      2.69 o 
   1 -10   8       41.19       41.49      4.33 o 
   2 -10   8      129.88      135.54      6.52 o 
   3 -10   8        0.09        2.13      3.20 o 
   4 -10   8       65.09       69.44      5.04 o 
   5 -10   8      163.52      161.82      6.65 o 
   6 -10   8       49.67       41.09      5.15 o 
  -6  -9   8      100.53      109.07      3.09 o 
  -5  -9   8       21.14       20.10      2.10 o 
  -4  -9   8       54.61       51.63      2.75 o 
  -3  -9   8      342.48      338.25      9.57 o 
  -2  -9   8      345.98      350.39      6.36 o 
  -1  -9   8      127.96      119.00      4.64 o 
   0  -9   8        1.81        2.19      2.03 o 
   1  -9   8       13.12       12.75      3.31 o 
   2  -9   8      183.80      195.21      7.67 o 
   3  -9   8      376.84      385.29     10.77 o 
   4  -9   8      133.53      130.86      5.94 o 
   5  -9   8      113.66      130.45     10.49 o 
   6  -9   8       50.74       47.34      4.99 o 
  -6  -8   8      196.11      187.95      4.81 o 
  -5  -8   8      727.89      722.52     10.42 o 
  -4  -8   8      483.28      479.28      6.95 o 
  -3  -8   8       14.32       21.59      2.09 o 
  -2  -8   8      552.68      543.06      8.93 o 
  -1  -8   8      370.51      362.01      6.23 o 
   0  -8   8        6.20       13.30      2.58 o 
   1  -8   8        3.01        2.75      2.55 o 
   2  -8   8      712.88      751.40     12.53 o 
   3  -8   8      971.01     1059.66     22.75 o 
   4  -8   8      305.22      346.84     10.87 o 
   5  -8   8       13.12       13.05      6.59 o 
   6  -8   8        8.16       10.45      2.72 o 
  -7  -7   8       19.83       26.25      2.97 o 
  -6  -7   8      155.00      151.04      4.59 o 
  -5  -7   8      247.80      223.08      3.73 o 
  -4  -7   8       16.87       17.30      1.69 o 
  -3  -7   8      212.76      193.77      3.80 o 
  -2  -7   8      409.91      404.68      9.55 o 
  -1  -7   8      709.65      700.62     10.87 o 
   0  -7   8     1032.86     1008.85     14.30 o 
   1  -7   8      461.45      454.44     11.78 o 
   2  -7   8        1.30        1.78      2.23 o 
   3  -7   8       25.85       28.70      4.42 o 
   4  -7   8       56.08       77.14      4.92 o 
   5  -7   8        5.53        4.19      2.90 o 
   6  -7   8        6.11        5.43      2.50 o 
   7  -7   8      107.91      110.32      5.23 o 
  -8  -6   8        4.36        7.06      4.09 o 
  -7  -6   8       67.64       67.78      6.59 o 
  -6  -6   8        0.50        1.67      1.59 o 
  -5  -6   8      473.70      477.33      7.03 o 
  -4  -6   8      676.12      710.25      9.92 o 
  -3  -6   8      191.22      189.66      5.66 o 
  -2  -6   8        3.65        1.66      1.51 o 
  -1  -6   8       39.77       33.25      2.54 o 
   0  -6   8      607.88      573.70      8.83 o 
   1  -6   8      773.07      751.24     12.52 o 
   2  -6   8       75.43       70.22      5.11 o 
   3  -6   8       97.91       96.29      4.59 o 
   4  -6   8      481.48      483.12     12.17 o 
   5  -6   8      213.72      214.96      8.64 o 
   6  -6   8      195.40      201.92      5.67 o 
   7  -6   8       43.83       52.93      4.29 o 
  -8  -5   8       91.48      108.10      7.24 o 
  -7  -5   8      516.08      505.99     47.74 o 
  -6  -5   8      914.13      916.10     27.41 o 
  -5  -5   8      139.53      141.92      3.14 o 
  -4  -5   8      100.19       91.60      2.36 o 
  -3  -5   8      261.57      281.27      7.62 o 
  -2  -5   8      301.52      301.14      6.13 o 
  -1  -5   8       16.17       25.97      2.32 o 
   0  -5   8      528.33      520.90      8.01 o 
   1  -5   8      107.72      119.94      5.13 o 
   2  -5   8       16.13       22.75      7.62 o 
   3  -5   8       65.97       77.82      4.78 o 
   4  -5   8      238.21      252.90      7.52 o 
   5  -5   8      463.63      498.35     10.31 o 
   6  -5   8      293.38      311.06      7.53 o 
   7  -5   8       14.31       15.88      2.93 o 
  -8  -4   8      217.37      243.14      9.84 o 
  -7  -4   8      672.71      605.69     70.86 o 
  -6  -4   8      300.33      316.60      9.13 o 
  -5  -4   8      141.24      149.96      2.82 o 
  -4  -4   8       75.20       57.98      3.81 o 
  -3  -4   8       62.61       57.29      2.19 o 
  -2  -4   8      134.80      110.37      4.92 o 
  -1  -4   8      160.63      155.57      4.25 o 
   0  -4   8      169.65      137.08      4.86 o 
   1  -4   8      800.21      726.86     11.78 o 
   2  -4   8     1130.47     1119.03     17.33 o 
   3  -4   8      162.60      168.95     17.00 o 
   4  -4   8        2.73        5.43      5.49 o 
   5  -4   8        0.42        0.55      2.19 o 
   6  -4   8       21.47       21.22      3.00 o 
   7  -4   8        1.02        1.17      2.22 o 
  -9  -3   8      186.59      215.46     10.22 o 
  -8  -3   8      246.61      256.14     10.03 o 
  -7  -3   8        0.53        6.50      3.71 o 
  -6  -3   8      309.97      305.08      4.01 o 
  -5  -3   8      111.79      125.83      2.94 o 
  -4  -3   8       64.14       56.98      1.74 o 
  -3  -3   8      608.34      614.71      7.38 o 
  -2  -3   8     2162.58     2144.51     42.54 o 
  -1  -3   8     1380.64     1434.43     66.59 o 
   0  -3   8      854.20      904.49     14.32 o 
   1  -3   8      424.14      411.72      7.88 o 
   2  -3   8       70.97       76.47      5.34 o 
   3  -3   8        2.17        1.52      2.56 o 
   4  -3   8        0.85        3.19      2.95 o 
   5  -3   8      195.38      195.52      6.73 o 
   6  -3   8      249.22      266.92      8.58 o 
  -9  -2   8       24.96       28.98      5.76 o 
  -8  -2   8       51.80       73.93      6.32 o 
  -7  -2   8        2.49       -0.37      2.97 o 
  -6  -2   8      139.55      146.60      3.23 o 
  -5  -2   8      507.15      495.34      6.19 o 
  -4  -2   8      408.76      437.44      6.59 o 
  -3  -2   8      669.82      692.76      8.22 o 
  -2  -2   8      818.31      768.00     11.42 o 
  -1  -2   8      558.43      571.76      8.67 o 
   0  -2   8     1275.67     1264.48     17.34 o 
   1  -2   8       19.95       26.11      3.80 o 
   2  -2   8      708.94      660.40     14.58 o 
   3  -2   8      344.46      346.72      9.79 o 
   4  -2   8       92.67       96.64      7.43 o 
   5  -2   8       71.12       85.47      4.27 o 
   6  -2   8       62.00       73.66      5.64 o 
  -9  -1   8       99.14      113.49      7.80 o 
  -8  -1   8      279.41      281.59     10.40 o 
  -7  -1   8      114.26      120.36      6.69 o 
  -6  -1   8       33.06       27.37      2.32 o 
  -5  -1   8       20.15       21.93      3.99 o 
  -4  -1   8      769.66      777.32      9.18 o 
  -3  -1   8     1707.32     1728.57     22.35 o 
  -2  -1   8      144.71      148.15      7.62 o 
  -1  -1   8        0.87        3.53      1.90 o 
   0  -1   8      441.04      465.10     10.87 o 
   1  -1   8      799.27      768.94     13.94 o 
   2  -1   8      149.93      147.05      8.66 o 
   3  -1   8      162.85      163.96      6.97 o 
   4  -1   8      451.97      460.22     18.39 o 
   5  -1   8      145.51      141.86      7.45 o 
   6  -1   8       42.77       32.12      3.62 o 
  -9   0   8      179.08      195.40     15.05 o 
  -8   0   8      404.04      476.62     19.32 o 
  -7   0   8      527.87      586.76     19.13 o 
  -6   0   8      201.92      186.25      3.14 o 
  -5   0   8      150.84      167.66      4.14 o 
  -4   0   8       90.20       92.57      2.56 o 
  -3   0   8       83.48       95.08      3.53 o 
  -2   0   8       99.06      126.27      4.92 o 
  -1   0   8      115.38      118.43     12.82 o 
   0   0   8      699.46      694.30     14.44 o 
   1   0   8      562.79      585.11     14.11 o 
   2   0   8      147.42      145.93      6.78 o 
   3   0   8       91.40       79.26      5.25 o 
   4   0   8       97.93       98.94      4.02 o 
   5   0   8       56.24       47.11      3.43 o 
  -9   1   8       71.27       88.79      7.06 o 
  -8   1   8       63.35       72.07      6.13 o 
  -7   1   8       45.20       37.26      2.91 o 
  -6   1   8        3.91        8.13      0.86 o 
  -5   1   8        0.42        0.36      2.41 o 
  -4   1   8      167.51      164.75      5.02 o 
  -3   1   8     1672.38     1596.70     23.96 o 
  -2   1   8     1559.78     1561.86     22.20 o 
  -1   1   8      366.63      360.38     11.05 o 
   0   1   8      115.36      102.72      4.46 o 
   1   1   8        2.13        1.30      2.89 o 
   2   1   8       94.28       91.36      5.29 o 
   3   1   8        1.56        0.41      2.82 o 
   4   1   8       13.18       13.26      3.39 o 
   5   1   8        6.74        5.52      2.17 o 
  -9   2   8       11.47       13.37      4.64 o 
  -8   2   8        9.29       11.33      4.09 o 
  -7   2   8      201.70      215.99      8.62 o 
  -6   2   8      675.13      659.36     10.47 o 
  -5   2   8      286.41      290.42     10.40 o 
  -4   2   8      103.03       84.18      2.88 o 
  -3   2   8      176.96      131.32      8.73 o 
  -2   2   8      655.34      690.97     19.87 o 
  -1   2   8      233.21      226.79      8.36 o 
   0   2   8       29.89       36.38      4.44 o 
   1   2   8       51.44       51.13      5.34 o 
   2   2   8      934.77      951.43     17.53 o 
   3   2   8      527.15      530.92      8.89 o 
   4   2   8       27.03       26.28      3.80 o 
  -8   3   8      268.88      315.21     10.03 o 
  -7   3   8      188.22      198.60      4.74 o 
  -6   3   8      141.94      147.78      2.63 o 
  -5   3   8      409.23      454.23      5.53 o 
  -4   3   8      303.39      312.88      6.19 o 
  -3   3   8       17.26       10.03      5.57 o 
  -2   3   8        2.29        2.79      5.39 o 
   0   3   8        2.13        0.93      3.71 o 
   1   3   8      440.78      424.05     14.67 o 
   2   3   8      552.20      505.78     17.46 o 
   3   3   8      130.37      117.80      5.94 o 
   4   3   8       77.33       76.55      4.64 o 
  -8   4   8      162.48      175.90     11.33 o 
  -7   4   8      140.89      145.26      4.82 o 
  -6   4   8        3.86        6.19      1.46 o 
  -5   4   8       41.27       36.56      2.07 o 
  -4   4   8        0.46        0.27      1.42 o 
  -3   4   8       55.41       58.57      3.71 o 
  -2   4   8       83.89       85.81      6.32 o 
  -1   4   8      387.99      410.49     13.56 o 
   0   4   8      757.91      741.30     20.80 o 
   1   4   8      384.02      351.80     21.36 o 
   2   4   8        1.28        1.19      3.90 o 
   3   4   8        1.03        0.17      1.95 o 
  -7   5   8        0.03       -0.09      1.28 o 
  -6   5   8        1.08        2.67      1.95 o 
  -5   5   8       72.43       72.80      2.43 o 
  -4   5   8      231.33      240.15      5.17 o 
  -3   5   8      354.81      357.74      6.30 o 
  -2   5   8      327.30      281.19      4.70 o 
  -1   5   8      164.94      163.35      3.26 o 
   0   5   8       93.95       75.60      8.36 o 
   1   5   8        4.27        2.79      5.20 o 
   2   5   8        2.84        1.49      8.73 o 
  -6   6   8       87.57       94.63      2.74 o 
  -5   6   8       52.25       59.92      3.43 o 
  -4   6   8      111.24      116.23      3.75 o 
  -3   6   8      174.34      174.41      3.37 o 
  -2   6   8       88.18       76.04      2.72 o 
  -1   6   8       24.29       21.13      3.70 o 
   0   6   8       46.56       49.69      5.70 o 
  -4   7   8        6.16        5.71      2.11 o 
  -3   7   8       60.73       60.72      4.89 o 
  -1 -12   9        6.27        5.60      3.57 o 
   0 -12   9       33.77       36.45      6.76 o 
   1 -12   9       36.85       36.83      4.20 o 
   2 -12   9       41.72       43.71      5.12 o 
  -3 -11   9        0.11        0.45      2.47 o 
  -2 -11   9      227.12      227.79     10.96 o 
  -1 -11   9      553.94      576.47     14.81 o 
   0 -11   9      160.66      171.87      7.04 o 
   1 -11   9        2.46        3.81      3.48 o 
   2 -11   9       53.17       49.99      4.90 o 
   3 -11   9      110.99      109.91      6.87 o 
   4 -11   9       60.31       67.08      9.28 o 
  -4 -10   9       84.01       86.60      3.60 o 
  -3 -10   9      137.52      136.18      6.89 o 
  -2 -10   9      303.90      308.99      7.93 o 
  -1 -10   9      248.66      275.22      6.49 o 
   0 -10   9      145.64      184.23     13.75 o 
   1 -10   9       51.17       61.98      9.10 o 
   2 -10   9       10.04       14.76      3.57 o 
   3 -10   9       17.13       26.99      6.96 o 
   4 -10   9        5.54       11.21      3.88 o 
   5 -10   9       49.92       57.62      9.01 o 
  -5  -9   9      122.57      113.11      4.15 o 
  -4  -9   9      476.84      484.90      7.68 o 
  -3  -9   9      985.81     1013.82     15.70 o 
  -2  -9   9      192.85      201.62      5.05 o 
  -1  -9   9       48.40       49.20      4.74 o 
   0  -9   9       61.41       54.81      3.92 o 
   1  -9   9        9.83       10.15      4.01 o 
   2  -9   9       28.32       26.27      4.23 o 
   3  -9   9       72.22       79.92      6.56 o 
   4  -9   9      405.76      440.53     21.55 o 
   5  -9   9      221.39      238.93      8.17 o 
  -6  -8   9      378.15      389.90     12.48 o 
  -5  -8   9       95.85       99.92     12.54 o 
  -4  -8   9       90.91       80.56      3.64 o 
  -3  -8   9       69.74       67.85      3.30 o 
  -2  -8   9        8.44       11.03      2.40 o 
  -1  -8   9        5.00        3.39      2.39 o 
   0  -8   9      148.37      142.13      4.90 o 
   1  -8   9      515.00      518.70      9.86 o 
   2  -8   9      282.45      286.42      7.45 o 
   3  -8   9      210.45      212.09      6.92 o 
   4  -8   9      126.88      139.33     12.82 o 
   5  -8   9       77.43       88.53      6.22 o 
   6  -8   9      165.55      187.50      6.60 o 
  -7  -7   9       27.11       24.85      1.69 o 
  -6  -7   9       79.82       76.41      3.83 o 
  -5  -7   9      105.49      123.06      4.60 o 
  -4  -7   9        8.51        5.46      2.75 o 
  -3  -7   9      327.21      363.18      6.25 o 
  -2  -7   9      169.15      162.27      5.47 o 
  -1  -7   9      119.44      114.72      6.47 o 
   0  -7   9      132.53      123.42      5.76 o 
   1  -7   9       25.08       22.39      3.81 o 
   2  -7   9      184.41      173.18     16.81 o 
   3  -7   9      389.04      420.15      9.23 o 
   4  -7   9        7.76       13.02      3.52 o 
   5  -7   9        0.73        4.43      3.84 o 
   6  -7   9       26.05       20.53      3.99 o 
  -7  -6   9       57.92       49.11      1.94 o 
  -6  -6   9      503.94      508.15     18.11 o 
  -5  -6   9      245.88      227.63      4.66 o 
  -4  -6   9       36.41       31.91      1.99 o 
  -3  -6   9        5.07        5.73      2.27 o 
  -2  -6   9      276.88      290.50      6.18 o 
  -1  -6   9     1147.63     1175.94     16.00 o 
   0  -6   9      348.15      377.16      7.36 o 
   1  -6   9        1.59        2.10      2.94 o 
   2  -6   9       24.05       27.85      5.57 o 
   3  -6   9       39.34       47.47      4.06 o 
   4  -6   9       13.73       14.30      3.57 o 
   5  -6   9       71.48      101.66     31.58 o 
   6  -6   9      232.20      245.25      7.81 o 
  -8  -5   9       36.46       37.33      9.47 o 
  -7  -5   9       98.29       92.42      4.49 o 
  -6  -5   9      424.65      403.69     13.28 o 
  -5  -5   9      879.02      805.18      9.36 o 
  -4  -5   9      422.01      426.65      7.72 o 
  -3  -5   9       46.96       51.14      5.76 o 
  -2  -5   9       47.85       41.31      3.53 o 
  -1  -5   9      202.76      210.74     11.05 o 
   0  -5   9        8.22       11.06      4.06 o 
   1  -5   9      156.89      161.93      5.04 o 
   2  -5   9      116.30       99.76      7.52 o 
   3  -5   9      521.17      544.69     12.53 o 
   4  -5   9      150.88      163.05      7.71 o 
   5  -5   9      106.66      103.64      9.10 o 
   6  -5   9       16.83       22.29      3.94 o 
  -8  -4   9      190.05      214.35     15.05 o 
  -7  -4   9      313.93      308.15     10.42 o 
  -6  -4   9      326.92      325.73      8.61 o 
  -5  -4   9       92.65       84.66      2.04 o 
  -4  -4   9        1.58        5.83      2.14 o 
  -3  -4   9      435.11      466.97     16.72 o 
  -2  -4   9        3.14        5.94      2.01 o 
  -1  -4   9     1585.62     1582.44     21.95 o 
   0  -4   9     1666.72     1697.03     22.89 o 
   1  -4   9     1033.95     1076.48     19.45 o 
   2  -4   9      188.31      208.76      8.31 o 
   3  -4   9        3.34        3.64      6.69 o 
   4  -4   9       17.27       19.32      4.20 o 
   5  -4   9        7.04       31.52     29.07 o 
   6  -4   9        0.39        2.73      3.57 o 
  -8  -3   9       35.11       36.22      9.29 o 
  -7  -3   9      198.01      176.42      7.43 o 
  -6  -3   9      314.58      320.92      8.77 o 
  -5  -3   9       11.44        9.72      1.07 o 
  -4  -3   9      128.34      137.35      3.25 o 
  -3  -3   9      107.64       96.12      4.18 o 
  -2  -3   9      848.31      881.61     11.50 o 
  -1  -3   9      747.43      734.41     11.36 o 
   0  -3   9     1095.34     1056.54     20.29 o 
   1  -3   9     1156.97     1171.00     17.93 o 
   2  -3   9      257.34      249.75      7.22 o 
   3  -3   9        0.09        0.08      2.43 o 
   4  -3   9       59.56       63.34      6.63 o 
   5  -3   9      157.64      146.11     16.78 o 
   6  -3   9       54.98       57.72      4.89 o 
  -8  -2   9        6.65        6.50      7.06 o 
  -7  -2   9       28.01       38.08      8.36 o 
  -6  -2   9      313.00      294.37      6.21 o 
  -5  -2   9       41.14       38.71      2.60 o 
  -4  -2   9       76.23       62.35      2.97 o 
  -3  -2   9      725.07      690.51     11.03 o 
  -2  -2   9     1230.72     1163.19     15.75 o 
  -1  -2   9      335.84      359.21      8.17 o 
   0  -2   9       10.48       13.58      2.82 o 
   1  -2   9        1.30        3.33      2.69 o 
   2  -2   9       48.22       38.07      5.15 o 
   3  -2   9        9.74       17.39      3.93 o 
   4  -2   9      169.66      187.72     13.28 o 
   5  -2   9      136.82      146.28      5.58 o 
  -8  -1   9       60.51       63.90      6.50 o 
  -7  -1   9      156.93      155.48     12.17 o 
  -6  -1   9      615.56      611.78     41.05 o 
  -5  -1   9      698.48      677.05      9.12 o 
  -4  -1   9      157.62      167.91      4.32 o 
  -3  -1   9       70.86       74.72      3.65 o 
  -2  -1   9      121.79      125.13      4.77 o 
  -1  -1   9        7.82        6.81      2.43 o 
   0  -1   9        1.52       -0.32      2.53 o 
   1  -1   9        2.25        6.34      4.18 o 
   2  -1   9      366.27      376.69      9.24 o 
   3  -1   9      672.26      652.01     32.60 o 
   4  -1   9      110.56      119.57      7.89 o 
   5  -1   9        7.60        7.21      3.38 o 
  -8   0   9      487.10      510.98     14.86 o 
  -7   0   9      238.87      216.41     17.00 o 
  -6   0   9       24.59       19.55      1.94 o 
  -5   0   9       39.65       42.54      4.64 o 
  -4   0   9        0.21        1.66      1.51 o 
  -3   0   9      249.66      223.43      5.80 o 
  -2   0   9       18.21       12.37      2.97 o 
  -1   0   9      152.67      135.58      4.79 o 
   0   0   9      317.99      316.95      7.42 o 
   1   0   9      200.98      199.61      6.69 o 
   2   0   9      192.49      173.23      6.87 o 
   3   0   9       57.16       57.79      6.55 o 
   4   0   9        4.62        2.74      2.23 o 
  -8   1   9      194.02      236.08     14.49 o 
  -7   1   9      169.08      155.86      7.70 o 
  -6   1   9        0.49        2.99      1.46 o 
  -5   1   9      712.99      733.37     15.23 o 
  -4   1   9     1019.91     1000.23     19.13 o 
  -3   1   9       21.44       27.55      3.20 o 
  -2   1   9       43.41       46.14      4.05 o 
  -1   1   9      629.80      582.00     10.44 o 
   0   1   9      404.85      401.41      9.00 o 
   1   1   9      193.38      180.64      6.76 o 
   2   1   9        6.61       -0.17      3.71 o 
   3   1   9      172.21      171.75     12.41 o 
   4   1   9      138.15      135.18      5.67 o 
  -8   2   9       44.74       48.11      5.39 o 
  -7   2   9      100.50       86.93      3.90 o 
  -6   2   9      112.12      110.20      2.21 o 
  -5   2   9      178.47      179.51      4.94 o 
  -4   2   9      266.69      261.34      7.80 o 
  -3   2   9      499.21      520.64     17.46 o 
  -2   2   9     1210.78     1182.63     25.63 o 
  -1   2   9      267.77      248.71      9.84 o 
   0   2   9        4.43        3.16      4.09 o 
   1   2   9       78.92       71.14      7.80 o 
   2   2   9      116.69      114.23     15.42 o 
   3   2   9      252.93      247.09      5.88 o 
  -8   3   9       61.15       75.04      9.66 o 
  -7   3   9      221.81      219.17      8.97 o 
  -6   3   9      310.15      312.65      8.81 o 
  -5   3   9       82.53       81.44      7.64 o 
  -4   3   9        2.30        2.50      2.14 o 
  -3   3   9       89.43       79.68      9.10 o 
  -2   3   9      129.30      140.79      7.62 o 
  -1   3   9       25.15       18.20      5.20 o 
   0   3   9       25.89       17.65      9.29 o 
   1   3   9      265.13      249.27     18.95 o 
   2   3   9      345.58      354.77     15.79 o 
  -7   4   9       52.38       62.27      2.38 o 
  -6   4   9        7.52        7.16      1.47 o 
  -5   4   9       13.33       12.94      2.56 o 
  -4   4   9       10.58        7.65      1.80 o 
  -3   4   9       84.79       95.24      6.22 o 
  -2   4   9      419.41      437.98     19.87 o 
  -1   4   9      208.68      205.43     10.77 o 
   0   4   9      117.58      120.92      9.66 o 
   1   4   9       52.78       48.48      8.17 o 
  -6   5   9       72.43       72.55      2.64 o 
  -5   5   9       66.57       55.15      3.49 o 
  -4   5   9       41.65       41.28      4.04 o 
  -3   5   9      159.67      164.81      5.00 o 
  -2   5   9      157.74      157.19      3.61 o 
  -1   5   9      120.65      117.04      2.99 o 
   0   5   9       79.19       73.74     14.49 o 
  -2 -11  10       51.63       36.87     26.10 o 
  -1 -11  10       26.97       36.26      5.39 o 
   0 -11  10       88.09      104.41     14.12 o 
   1 -11  10      233.91      264.75     10.22 o 
   2 -11  10      139.36      153.71      9.14 o 
   3 -11  10       15.86       24.49      7.24 o 
  -4 -10  10       43.72       40.97      3.82 o 
  -3 -10  10      114.57      121.91      6.27 o 
  -2 -10  10      342.72      345.40     14.58 o 
  -1 -10  10      410.56      435.38     11.63 o 
   0 -10  10      127.35      133.70      5.89 o 
   1 -10  10       13.54        9.19      3.43 o 
   2 -10  10       32.11       23.03      6.87 o 
   3 -10  10       18.37       24.12      5.05 o 
   4 -10  10        0.14        1.94      3.48 o 
  -5  -9  10      307.24      303.91      7.29 o 
  -4  -9  10       79.05       72.62      3.90 o 
  -3  -9  10       81.30       88.04      6.36 o 
  -2  -9  10      163.77      173.17      8.43 o 
  -1  -9  10      262.50      260.79      9.47 o 
   0  -9  10       87.00       93.39     11.70 o 
   1  -9  10       10.88       10.35      3.26 o 
   2  -9  10      135.53      139.32      9.82 o 
   3  -9  10      165.32      181.17      7.27 o 
   4  -9  10      129.24      132.66      6.92 o 
  -6  -8  10       12.37       15.56      2.54 o 
  -5  -8  10        4.19        4.08      2.30 o 
  -4  -8  10      222.13      213.88      4.74 o 
  -3  -8  10      255.98      285.17     14.30 o 
  -2  -8  10       20.12       16.70      3.05 o 
  -1  -8  10      136.29      149.06      5.13 o 
   0  -8  10       95.38       93.59      8.64 o 
   1  -8  10        1.93        5.47      2.94 o 
   2  -8  10       67.33       65.78      6.69 o 
   3  -8  10      209.12      213.51      7.59 o 
   4  -8  10      119.20      124.03     13.84 o 
   5  -8  10      106.60      113.44     10.48 o 
  -6  -7  10        1.92        2.49      2.05 o 
  -5  -7  10        2.18        1.04      2.16 o 
  -4  -7  10      150.82      151.59      4.72 o 
  -3  -7  10       97.79       89.86      3.52 o 
  -2  -7  10        7.12        7.97      2.54 o 
  -1  -7  10       89.71      103.29      4.28 o 
   0  -7  10      524.99      528.75     13.47 o 
   1  -7  10      644.29      680.00     14.25 o 
   2  -7  10      124.81      141.92      6.76 o 
   3  -7  10       11.30       13.77      3.66 o 
   4  -7  10        4.71        0.76      3.50 o 
   5  -7  10        0.86       12.26      9.10 o 
  -7  -6  10       42.18       37.47      5.20 o 
  -6  -6  10        0.14       -0.63      1.37 o 
  -5  -6  10       14.80       15.51      3.06 o 
  -4  -6  10      677.83      663.41      9.93 o 
  -3  -6  10      480.83      496.66     18.30 o 
  -2  -6  10      272.50      273.47     12.35 o 
  -1  -6  10      201.16      204.53      6.65 o 
   0  -6  10      123.26      115.21      5.30 o 
   1  -6  10        2.28        3.09      2.63 o 
   2  -6  10        3.66       -0.15      3.71 o 
   3  -6  10        2.36       -0.48      2.79 o 
   4  -6  10       15.08       19.15      5.21 o 
  -7  -5  10      111.59      110.40     11.05 o 
  -6  -5  10      445.42      430.67      5.49 o 
  -5  -5  10      746.38      684.51     10.58 o 
  -4  -5  10      110.65      100.21      3.65 o 
  -3  -5  10       56.02       57.96     10.22 o 
  -2  -5  10      300.50      320.86     11.24 o 
  -1  -5  10      109.81      134.08      6.50 o 
   0  -5  10      118.93      112.47      5.12 o 
   1  -5  10      728.53      727.79     12.29 o 
   2  -5  10      187.80      204.35     10.08 o 
   3  -5  10       32.31       45.35      4.59 o 
   4  -5  10       68.51       80.78      5.66 o 
  -7  -4  10       20.08       22.56      5.20 o 
  -6  -4  10      297.39      286.80      4.47 o 
  -5  -4  10     1055.52      978.86     11.71 o 
  -4  -4  10      373.17      338.97     10.96 o 
  -3  -4  10        0.89        1.39      2.45 o 
  -2  -4  10      294.18      313.61      6.59 o 
  -1  -4  10      499.88      508.89     13.00 o 
   0  -4  10      650.03      670.53     11.08 o 
   1  -4  10      121.03      110.87      5.87 o 
   2  -4  10      169.42      184.41      7.24 o 
   3  -4  10      630.24      652.62     23.03 o 
   4  -4  10      162.93      161.01      8.36 o 
  -8  -3  10      140.40      147.11      8.92 o 
  -7  -3  10       81.06       67.28      4.46 o 
  -6  -3  10       15.88       16.60      1.82 o 
  -5  -3  10        7.58        9.67      2.14 o 
  -4  -3  10       11.61        9.66      1.84 o 
  -3  -3  10       30.93       27.72      2.19 o 
  -2  -3  10       19.86       22.28      2.79 o 
  -1  -3  10      315.29      303.38      7.02 o 
   0  -3  10      603.35      613.65     12.92 o 
   1  -3  10      266.70      292.87      9.45 o 
   2  -3  10      303.19      287.61      8.73 o 
   3  -3  10       76.67       77.80      7.34 o 
   4  -3  10        7.48        9.50      4.25 o 
   5  -3  10       53.71       34.59      8.22 o 
  -8  -2  10        1.32        4.09      4.27 o 
  -7  -2  10        6.76        4.27      3.90 o 
  -6  -2  10       63.72       57.12      2.21 o 
  -5  -2  10      387.63      368.09      5.20 o 
  -4  -2  10      901.17      866.06     13.00 o 
  -3  -2  10      218.33      217.39      4.99 o 
  -2  -2  10       70.21       58.30      4.19 o 
  -1  -2  10       10.39        8.90      3.26 o 
   0  -2  10       66.31       60.23      6.95 o 
   1  -2  10      399.86      413.74     14.86 o 
   2  -2  10       33.42       32.94      5.57 o 
   3  -2  10      111.88      107.36      8.11 o 
   4  -2  10      183.85      173.70      9.65 o 
  -8  -1  10      143.35      174.60     14.30 o 
  -7  -1  10      447.72      476.25     13.56 o 
  -6  -1  10      524.00      486.34     28.79 o 
  -5  -1  10      240.65      241.31      3.97 o 
  -4  -1  10      100.24       83.99      3.80 o 
  -3  -1  10        6.22        4.78      3.41 o 
  -2  -1  10        7.16        7.46      2.43 o 
  -1  -1  10        4.10        0.56      2.97 o 
   0  -1  10        9.33        9.85      3.14 o 
   1  -1  10      195.72      193.11      7.02 o 
   2  -1  10      233.24      229.34      9.66 o 
   3  -1  10       44.89       43.05      6.40 o 
   4  -1  10       53.38       53.09      7.24 o 
  -8   0  10       76.74       84.70      7.24 o 
  -7   0  10      119.47      127.06      6.32 o 
  -6   0  10      367.06      351.36     27.03 o 
  -5   0  10      274.29      292.36      7.43 o 
  -4   0  10       33.06       29.26      3.09 o 
  -3   0  10      390.88      383.52      7.28 o 
  -2   0  10       76.60       75.36      4.92 o 
  -1   0  10       25.78       25.74      4.16 o 
   0   0  10      258.82      281.70      8.27 o 
   1   0  10      501.22      467.60     12.85 o 
   2   0  10       93.58       87.39      9.84 o 
   3   0  10       57.83       69.07      7.62 o 
  -7   1  10       50.82       56.30      2.85 o 
  -6   1  10       28.95       35.62      4.55 o 
  -5   1  10       97.16      103.03      4.40 o 
  -4   1  10       70.69       67.98      7.62 o 
  -3   1  10      189.32      190.76      7.15 o 
  -2   1  10      496.01      464.17     10.89 o 
  -1   1  10      627.64      617.88     16.42 o 
   0   1  10      602.02      592.12     17.34 o 
   1   1  10       53.67       48.91     10.12 o 
   2   1  10        2.32       -1.11      3.41 o 
   3   1  10        3.01        1.76      3.94 o 
  -7   2  10        8.99        7.03      1.48 o 
  -6   2  10      116.81      129.70      3.45 o 
  -5   2  10      342.44      351.02      8.92 o 
  -4   2  10      273.33      275.83     12.82 o 
  -3   2  10      165.56      170.70      7.80 o 
  -2   2  10      180.43      184.63      8.73 o 
  -1   2  10      131.80      137.45      8.54 o 
   0   2  10       58.74       48.29      7.24 o 
   1   2  10        3.89        6.32      5.57 o 
   2   2  10        9.97        8.17      6.32 o 
  -6   3  10       26.98       31.39      3.50 o 
  -5   3  10       33.48       35.24      4.09 o 
  -4   3  10       66.97       71.48      3.56 o 
  -3   3  10       74.08       83.58      6.50 o 
  -2   3  10        0.93        5.57      4.27 o 
  -1   3  10       57.26       63.90      7.43 o 
   0   3  10      131.81      124.45     10.03 o 
   1   3  10       53.72       73.00      9.29 o 
  -5   4  10        1.68        1.98      1.62 o 
  -4   4  10       51.27       58.75      5.48 o 
  -3   4  10       79.59       70.94     20.06 o 
  -2   4  10      116.38      127.23     14.12 o 
  -1   4  10       71.80       66.87     13.19 o 
   0 -11  11      199.72      207.62      7.76 o 
  -3 -10  11      261.13      272.18      7.18 o 
  -2 -10  11       22.53       19.41     12.72 o 
  -1 -10  11       78.80       88.72      5.89 o 
   0 -10  11       99.00      114.19      7.71 o 
   1 -10  11       54.03       54.42      8.54 o 
   2 -10  11       48.45       58.25      5.48 o 
  -4  -9  11       51.34       45.11      3.44 o 
  -3  -9  11      133.78      138.42     10.31 o 
  -2  -9  11      437.73      428.89     21.08 o 
  -1  -9  11      349.12      368.52     10.12 o 
   0  -9  11        5.46        9.10      3.70 o 
   1  -9  11       36.97       45.65      5.98 o 
   2  -9  11      113.32      119.44      7.31 o 
   3  -9  11       79.79       74.30      9.94 o 
  -5  -8  11       67.47       69.12      4.64 o 
  -4  -8  11        4.96        6.53      2.24 o 
  -3  -8  11        1.33        3.73      3.29 o 
  -2  -8  11        2.25        2.85      3.17 o 
  -1  -8  11        0.19        2.00      3.21 o 
   0  -8  11       16.04       13.34      3.85 o 
   1  -8  11      138.00      154.76     12.35 o 
   2  -8  11      479.68      491.26     32.23 o 
   3  -8  11      115.81      133.46      8.57 o 
   4  -8  11       21.43       23.87      6.14 o 
  -6  -7  11        0.35        2.05      2.69 o 
  -5  -7  11        2.96        1.50      2.03 o 
  -4  -7  11       13.95       12.21      3.26 o 
  -3  -7  11       17.79       16.46      3.95 o 
  -2  -7  11      611.19      627.87     23.50 o 
  -1  -7  11      523.89      543.28     14.21 o 
   0  -7  11      218.99      240.40     11.14 o 
   1  -7  11       91.51      106.34      5.49 o 
   2  -7  11        0.89        1.67      3.90 o 
   3  -7  11       13.34       23.03      6.87 o 
   4  -7  11       68.78       70.40      7.80 o 
  -6  -6  11        0.62        0.33      1.72 o 
  -5  -6  11       83.46       83.23      2.71 o 
  -4  -6  11      253.86      236.93      5.83 o 
  -3  -6  11      550.56      468.69      7.99 o 
  -2  -6  11      189.10      186.39      5.04 o 
  -1  -6  11       35.21       28.76      3.35 o 
   0  -6  11      252.51      256.92      7.81 o 
   1  -6  11       27.78       40.42      4.06 o 
   2  -6  11       12.60        5.94      7.06 o 
   3  -6  11        7.97        7.49      3.75 o 
   4  -6  11       35.39       44.76      6.87 o 
  -6  -5  11       68.42       72.62      2.51 o 
  -5  -5  11       54.67       65.94      4.83 o 
  -4  -5  11      747.39      725.50     10.17 o 
  -3  -5  11      954.10      904.07     14.38 o 
  -2  -5  11        8.03        7.61      2.99 o 
  -1  -5  11      104.44       97.13      9.38 o 
   0  -5  11       26.81       32.34      4.17 o 
   1  -5  11       20.50       27.53      3.70 o 
   3  -5  11      107.62      116.57      6.34 o 
   4  -5  11      173.02      178.13     10.22 o 
  -7  -4  11      197.73      232.92     16.35 o 
  -6  -4  11      339.93      301.90      5.06 o 
  -5  -4  11      274.13      246.92      4.75 o 
  -4  -4  11       75.56       76.91      3.70 o 
  -3  -4  11       25.98       24.87      2.70 o 
  -2  -4  11       17.07       15.15      2.86 o 
  -1  -4  11        2.27        4.75      2.67 o 
   0  -4  11       79.87       74.99      4.33 o 
   1  -4  11      299.64      275.01      8.96 o 
   2  -4  11      423.30      451.36     23.40 o 
   3  -4  11      145.11      150.30     10.22 o 
   4  -4  11       33.03      246.85     26.56 o 
  -7  -3  11        2.33        7.43      7.24 o 
  -6  -3  11       10.48        8.17      1.56 o 
  -5  -3  11       49.33       45.34      2.67 o 
  -4  -3  11       30.88       26.35      2.37 o 
  -3  -3  11      250.64      260.71      6.55 o 
  -2  -3  11       81.48       84.84      9.66 o 
  -1  -3  11       92.70       89.44      8.36 o 
   0  -3  11       95.59       99.25      5.44 o 
   1  -3  11      141.22      139.41     10.22 o 
   2  -3  11      110.39      108.82      6.55 o 
   3  -3  11       64.65       96.62     34.18 o 
  -7  -2  11        9.20        7.62      4.46 o 
  -6  -2  11      239.44      206.47      4.74 o 
  -5  -2  11      559.58      543.64      9.94 o 
  -4  -2  11      249.22      240.54      4.69 o 
  -3  -2  11      122.42      150.79      5.87 o 
  -2  -2  11      178.88      166.10      6.50 o 
  -1  -2  11       40.96       34.82      3.93 o 
   0  -2  11       23.15       20.34      4.54 o 
   1  -2  11       48.79       49.72      8.19 o 
   2  -2  11        8.25        8.94      4.92 o 
   3  -2  11       35.13       33.44      6.66 o 
  -7  -1  11        6.35        8.73      4.27 o 
  -6  -1  11      133.19      127.22      9.75 o 
  -5  -1  11      396.39      383.59      7.71 o 
  -4  -1  11      530.91      512.92     15.14 o 
  -3  -1  11      317.98      315.00      7.02 o 
  -2  -1  11        2.18        7.54      3.43 o 
  -1  -1  11      187.84      175.42     10.31 o 
   0  -1  11       38.72       37.12      7.28 o 
   1  -1  11       21.82       22.41      5.57 o 
   2  -1  11      103.95      110.92     13.37 o 
   3  -1  11      110.18      113.58      7.79 o 
  -7   0  11      113.62      109.40     11.52 o 
  -6   0  11      115.42      123.50      9.10 o 
  -5   0  11       18.66       25.82      5.76 o 
  -4   0  11        0.05        1.84      2.03 o 
  -3   0  11        2.18        4.58      2.91 o 
  -2   0  11       62.67       59.14      4.33 o 
  -1   0  11      145.41      152.51      6.23 o 
   0   0  11      276.91      259.17      8.46 o 
   1   0  11      430.29      429.67     11.81 o 
   2   0  11      149.55      150.36      8.20 o 
  -6   1  11       11.30       12.33      2.94 o 
  -5   1  11        0.49        0.29      1.77 o 
  -4   1  11      134.13      144.69      7.06 o 
  -3   1  11      377.69      368.89     16.90 o 
  -2   1  11      311.78      307.12      8.41 o 
  -1   1  11      100.95      109.46      6.04 o 
   0   1  11       84.36       82.05      6.11 o 
   1   1  11       50.67       41.17      5.71 o 
  -6   2  11       79.60       61.21     33.71 o 
  -5   2  11       85.31       81.18      6.59 o 
  -4   2  11       93.31       91.94      6.50 o 
  -3   2  11      118.15      125.75     12.26 o 
  -2   2  11       76.97       84.51     11.89 o 
  -1   2  11       29.65       28.60      6.50 o 
   0   2  11        0.57        5.39      5.57 o 
  -4   3  11       96.89       88.97      6.87 o 
  -3   3  11        1.84        2.04      4.09 o 
  -2   3  11       26.73       32.51      6.50 o 
  -3  -9  12      138.99      133.88      4.91 o 
  -2  -9  12      197.15      199.81      6.18 o 
  -1  -9  12       42.21       55.14      4.33 o 
   0  -9  12        0.26        0.53      3.66 o 
   1  -9  12       22.83       26.31      4.51 o 
  -4  -8  12        0.60       -1.23      1.85 o 
  -3  -8  12      188.52      168.56      8.82 o 
  -2  -8  12       56.96       50.28     27.40 o 
  -1  -8  12       74.59       58.64      4.26 o 
   0  -8  12      109.09      112.18      9.10 o 
   1  -8  12       67.37       75.11      5.49 o 
   2  -8  12       78.18      113.98     13.84 o 
  -5  -7  12       35.15       31.72      3.25 o 
  -4  -7  12       10.07        7.35      2.02 o 
  -3  -7  12      117.54      122.28      4.32 o 
  -2  -7  12      372.15      358.88      7.76 o 
  -1  -7  12       91.36       82.23      4.59 o 
   0  -7  12        9.58       11.94      3.71 o 
   1  -7  12        2.85        4.32      3.21 o 
   2  -7  12      222.96      231.25     13.19 o 
  -5  -6  12       18.05       20.12      3.37 o 
  -4  -6  12       28.03       26.40      2.44 o 
  -3  -6  12      233.25      221.71      6.80 o 
  -2  -6  12      445.58      458.39     10.58 o 
  -1  -6  12      189.57      177.62      5.85 o 
   0  -6  12        8.51       11.20      3.70 o 
   1  -6  12        0.21        0.82      2.77 o 
   2  -6  12        7.85        7.80      6.13 o 
  -6  -5  12       79.22       68.41      2.70 o 
  -5  -5  12      247.86      235.32      4.69 o 
  -4  -5  12      245.08      224.99      7.13 o 
  -3  -5  12      145.26      139.64      4.64 o 
  -2  -5  12       39.79       40.29      3.30 o 
  -1  -5  12        9.63        5.08      3.48 o 
   0  -5  12       12.23       11.89      4.27 o 
   1  -5  12        1.04        2.60      4.83 o 
   2  -5  12      138.50      136.52     10.77 o 
  -6  -4  12       45.48       57.50      3.62 o 
  -5  -4  12       55.54       65.16      4.09 o 
  -4  -4  12       98.50       93.38      3.39 o 
  -3  -4  12       66.59       56.67     10.96 o 
  -2  -4  12        2.12        0.07      2.18 o 
  -1  -4  12      152.52      155.27      6.26 o 
   0  -4  12      163.97      182.59      8.36 o 
   1  -4  12       92.09      101.42      8.92 o 
   2  -4  12       47.28       49.22      8.17 o 
  -6  -3  12       94.72       89.60      2.88 o 
  -5  -3  12        0.06       -0.39      2.23 o 
  -4  -3  12      117.23      106.38      4.41 o 
  -3  -3  12      126.93      134.22      5.44 o 
  -2  -3  12      116.61      109.79      5.20 o 
  -1  -3  12      315.55      317.37     10.77 o 
   0  -3  12      245.98      244.89     20.15 o 
   1  -3  12       88.89       96.13      7.69 o 
   2  -3  12       50.55       55.88      7.43 o 
  -6  -2  12       43.42       46.31      2.97 o 
  -5  -2  12       11.88       14.11      2.79 o 
  -4  -2  12       78.01       69.12      3.52 o 
  -3  -2  12      298.56      287.80     15.70 o 
  -2  -2  12      466.50      442.05     26.56 o 
  -1  -2  12      203.70      202.58      8.92 o 
   0  -2  12        0.66       -0.36      4.09 o 
   1  -2  12       12.15       14.79      4.52 o 
  -6  -1  12      143.79      138.39      4.77 o 
  -5  -1  12      128.73      124.54      3.99 o 
  -4  -1  12      131.97      147.41      4.92 o 
  -3  -1  12       84.15       96.12      5.81 o 
  -2  -1  12       13.33        9.41      3.91 o 
  -1  -1  12       52.70       64.44     11.89 o 
   0  -1  12       65.19       64.58      5.70 o 
   1  -1  12       30.36       34.48      5.38 o 
  -5   0  12       66.28       63.71      7.62 o 
  -4   0  12       54.83       43.39      4.36 o 
  -3   0  12        0.45        0.73      3.81 o 
  -2   0  12      137.99      132.66     13.84 o 
  -1   0  12      219.13      209.22      7.74 o 
   0   0  12      116.72      108.20     15.60 o 
  -4   1  12      110.10      122.03     11.52 o 
  -3   1  12      104.69       94.73      7.62 o 
  -2   1  12       49.88       44.21      7.06 o 
  -2  -7  13        0.58        0.44      2.85 o 
  -1  -7  13       71.38      130.70     80.89 o 
   0  -7  13      134.45      137.64      7.99 o 
  -3  -6  13      212.22      229.69      7.62 o 
  -2  -6  13      231.68      240.00     10.87 o 
  -1  -6  13      254.69      255.95      9.32 o 
   0  -6  13       21.98       32.32      5.57 o 
  -4  -5  13       34.46       40.51      5.57 o 
  -3  -5  13      117.04      119.75      4.59 o 
  -2  -5  13      241.99      239.11      6.78 o 
  -1  -5  13      152.02      165.31     10.03 o 
   0  -5  13        3.14        5.20      4.27 o 
  -4  -4  13       67.45       67.09      5.31 o 
  -3  -4  13        5.49        4.51      2.69 o 
  -2  -4  13       19.26       15.34      3.08 o 
  -1  -4  13       67.33       70.03      7.62 o 
   0  -4  13       78.42       76.90      7.06 o 
  -4  -3  13        0.48        1.58      2.45 o 
  -3  -3  13        3.24        2.14      3.61 o 
  -2  -3  13       92.16       93.68      5.45 o 
  -1  -3  13      328.36      345.43     15.23 o 
  -3  -2  13       98.00      103.07      6.37 o 
  -2  -2  13       70.42       75.51      6.46 o 
                                                 
